# Supplementary material for: Convergence of YAP/TAZ, TEAD and TP63 activity is associated with bronchial premalignant severity and progression
Source: J Exp Clin Cancer Res. 2023 May 8;42:116. doi: 10.1186/s13046-023-02674-5 (PMC10165825; doi:10.1186/s13046-023-02674-5)
Supplement: Supplementary file 1 — Additional file 1: Supplementary Table S1. HBEC patient info. Supplementary Table S2. siRNA information. Supplementary Table S3. ChIP-qPCR primers. Supplementary Table S4. TF amplification frequencies in TCGA LUSC. Supplementary Table S5. TF overexpression in TCGA LUSC compared to normal samples. Supplementary Table S6. Top enriched TFs by BART and ChEA3 among the top 500 genes upreguatled with histological grades (BART results were ranked by Irwin Hall p-value. ChEA3 results were ranked by the MeanRank results). Supplementary Table S7. Differential expression results for the TEAD-TP63 directly regulated genes. Supplementary Table S8. Differential expression results for the MHC II genes (shown in Figure 5C) by progression status in PML datasets. [file 13046_2023_2674_MOESM1_ESM.xlsx]

## Sheet: Supplementary Table S1
Supplementaty Table S1. HBEC patient info.
Source	Description	Age	Sex	Race	Alcohol	Smoker	Diabetes
Lonza CC-2540 (Lot 619261)	Normal Human Bronchial Epitheilial Cells	53 Y	M	C	Y	N	Y
Lonza CC-2540 (Lot 18TL386664)	Normal Human Bronchial Epitheilial Cells	65 Y	M	C	Y	N	N
									s

## Sheet: Supplementary Table S2
Supplementaty Table S2. siRNA information.
siRNA	Source info/sequence
siCTL-A	Negative Control siRNA QIAGEN 1027310
siCTL-B	ON-TARGETplus Non-targeting siRNA #1 Dharmacon D-001810-01
siCTL-C	ON-TARGETplus Non-targeting siRNA #2 Dharmacon D-001810-02
sY/T	UGUGGAUGAGAUGGAUACA
siTEAD	Combination of siTEAD#1/3/4: UGAUCAACUUCAUCCACAA & si-TEAD2: CCUGGUGAAUUUCUUGCACAA
siP63	Dharmacon Individual ON-TARGETplus TP63 siRNA J-003330-14-0005
siLATS1/2 (siLATS)	Combinaton of: SMARTpool: Dharmacon siGENOME Lats1 siRNAL-004632-00-0005 & Dharmacon SMARTpool siGENOME Lats2 siRNA L-003865-00-0005

## Sheet: Supplementary Table S3
Supplementaty Table S3. ChIP-qPCR primers
Description	Primer Sequence	Genome location (hg19)
Forward primer upstream of CIITA gene	CTTCTCCTGTTGGCCGTCTC	chr16:10943710-10943729
Reverse primer upstream of CIITA gene	TTCAGCCTCCTAGCAACCTT	chr16:10943843-10943862

## Sheet: Supplementary Table S4
Supplementary Table S4. TF amplification frequencies in TCGA LUSC.
Gene	Freq
SOX2	0.398357
DVL3	0.390144
YEATS2	0.390144
ZNF639	0.377823
ACTL6A	0.373717
TBL1XR1	0.367556
SKIL	0.359343
MECOM	0.35729
MYNN	0.355236
ETV5	0.334702
TP63	0.316222
BCL6	0.310062
RNF168	0.301848
HES1	0.293634
SHOX2	0.209446
MED12L	0.184805
DHX36	0.184805
SIAH2	0.176591
TSC22D2	0.176591
NSD3	0.176591
WWTR1	0.174538
FGFR1	0.170431
HLTF	0.162218
TRIP13	0.147844
AHRR	0.147844
ASH2L	0.141684
IRX4	0.141684
ZIC1	0.135524
ZIC4	0.135524
PLSCR1	0.131417
CTNND2	0.129363
BRF2	0.129363
CCND1	0.12731
IRX2	0.12731
IRX1	0.125257
MED10	0.12115
ZNF622	0.12115
ICE1	0.119097
ZNF703	0.11499
BASP1	0.112936
TFDP2	0.10883
ZBTB38	0.104723
DAB2	0.102669
NIPBL	0.102669
PRDM9	0.100616
SUB1	0.0985626
ZNF131	0.0965092
FOXL2	0.0903491
SOX14	0.0882957
NCK1	0.0841889
POU5F1B	0.0821355
MYC	0.0780287
KAT6A	0.0759754
SAMD4B	0.0759754
NKX6-3	0.0759754
PAF1	0.073922
MED29	0.073922
SUPT5H	0.0718686
NFKBIB	0.0698152
ZNF148	0.0698152
DPF1	0.0698152
SIRT2	0.0698152
KLF15	0.0698152
ZXDC	0.0698152
DPPA2	0.0698152
ACTN4	0.0677618
GSK3B	0.0677618
IKBKB	0.0677618
DPPA4	0.0677618
BBX	0.0677618
EID2	0.0677618
NR1I2	0.0657084
ZNF573	0.0657084
EGFR	0.063655
GATA2	0.063655
HCLS1	0.063655
CNBP	0.063655
RUVBL1	0.063655
MBD4	0.063655
ZBTB20	0.063655
ZBTB11	0.063655
NFKBIZ	0.063655
ARGFX	0.063655
GTF2E1	0.0616016
ZFP30	0.0616016
PARP14	0.0616016
EAF2	0.0616016
LANCL2	0.0616016
PARP9	0.0616016
COMMD1	0.0616016
PARP15	0.0616016
REL	0.0595483
ZNF571	0.0595483
ZFP14	0.0595483
ZNF607	0.0595483
ZNF781	0.0595483
ZNF780B	0.0595483
ZNF540	0.0595483
ZNF780A	0.0595483
ZFP82	0.0595483
NOTCH2	0.0574949
ZNF80	0.0574949
DYRK1B	0.0574949
KMT2B	0.0574949
ZBTB32	0.0574949
BCL11A	0.0574949
ZBED2	0.0574949
USF3	0.0574949
ZNF546	0.0574949
LEUTX	0.0574949
ZNF146	0.0554415
CLOCK	0.0554415
NFKBID	0.0554415
ZNF382	0.0554415
ZNF566	0.0554415
ZNF565	0.0554415
THAP8	0.0554415
ZNF793	0.0554415
ETV2	0.0533881
URI1	0.0533881
SERTAD3	0.0533881
THAP1	0.0533881
ZNF529	0.0533881
ZNF461	0.0533881
ZNF567	0.0533881
ZNF260	0.0533881
ZNF790	0.0533881
OVOL3	0.0533881
BCL9	0.0513347
CCNE1	0.0513347
CHD1L	0.0513347
PIAS3	0.0513347
POLR3C	0.0513347
TXNIP	0.0513347
ZNF345	0.0513347
ZNF527	0.0513347
ZNF850	0.0513347
ZNF829	0.0513347
ZNF568	0.0513347
ARNT	0.0492813
CEBPA	0.0492813
CEBPG	0.0492813
HSF1	0.0492813
TONSL	0.0492813
NFX1	0.0492813
OTX1	0.0492813
USF2	0.0492813
ZNF7	0.0492813
ZNF16	0.0492813
FOXH1	0.0492813
SETDB1	0.0492813
ZNF250	0.0492813
ZNF34	0.0492813
ANP32E	0.0492813
SCRT1	0.0492813
MAF1	0.0492813
PARP10	0.0492813
ZNF251	0.0492813
GABPB2	0.0492813
ZNF569	0.0492813
ZNF570	0.0492813
ZNF517	0.0492813
ZNF713	0.0492813
SCX	0.0492813
GLI4	0.0472279
USF1	0.0472279
ZNF623	0.0472279
PUF60	0.0472279
ZNF507	0.0472279
ZNF696	0.0472279
ZNF30	0.0472279
ZNF585B	0.0472279
TOP1MT	0.0472279
ZNF792	0.0472279
ZNF420	0.0472279
GSX2	0.0472279
ZNF585A	0.0472279
ZNF707	0.0472279
ZFP41	0.0472279
MAFA	0.0472279
LMX1A	0.0451745
NHLH1	0.0451745
PBX1	0.0451745
RFX5	0.0451745
RORC	0.0451745
NR1I3	0.0451745
CREB3	0.0451745
ATF6	0.0451745
SPAG8	0.0451745
AGO2	0.0451745
ZNF302	0.0451745
ZNF687	0.0451745
WTIP	0.0451745
ZNF599	0.0451745
ZNF383	0.0451745
ZNF181	0.0451745
FOXS1	0.0431211
ID1	0.0431211
RXRG	0.0431211
TRRAP	0.0431211
CHCHD2	0.0431211
CHRAC1	0.0431211
SMURF1	0.0431211
TSHZ3	0.0431211
ARID3C	0.0431211
PAX5	0.0410678
KDM5A	0.0410678
AIM2	0.0410678
ZNF536	0.0410678
GATAD1	0.0410678
MNDA	0.0390144
NFE2L2	0.0390144
PRRX1	0.0390144
POU2F1	0.0390144
CREG1	0.0390144
TBX19	0.0390144
SERTAD2	0.0390144
TOPORS	0.0390144
TRIB1	0.0390144
ZHX2	0.0390144
DCAF6	0.0390144
PELI1	0.0390144
ZFAT	0.0390144
MAEL	0.0390144
ZNF479	0.0390144
TADA1	0.0390144
TAF1L	0.0390144
HCK	0.036961
PLAGL2	0.036961
S100A8	0.036961
S100A9	0.036961
BLZF1	0.036961
BUD31	0.036961
ZHX1	0.036961
ZKSCAN5	0.036961
ATAD2	0.036961
ZNF655	0.036961
ZNF394	0.036961
ZBTB37	0.036961
ZNF572	0.036961
ZSCAN25	0.036961
ZNF789	0.036961
FOXM1	0.0349076
ILF2	0.0349076
REST	0.0349076
TAF6	0.0349076
TEAD4	0.0349076
TRIP6	0.0349076
TULP3	0.0349076
ZNF3	0.0349076
ZKSCAN1	0.0349076
ZSCAN21	0.0349076
MED21	0.0349076
DMTF1	0.0349076
CHTOP	0.0349076
ACTL6B	0.0349076
GATAD2B	0.0349076
TSC22D4	0.0349076
NRIP2	0.0349076
HOPX	0.0349076
EGLN2	0.0349076
ETV3	0.0328542
GSC2	0.0328542
HDGF	0.0328542
MUC1	0.0328542
TBX1	0.0328542
HIRA	0.0328542
ZNF74	0.0328542
ZNF254	0.0328542
PMF1	0.0328542
HIC2	0.0328542
ZFPM2	0.0328542
DNAJC2	0.0328542
ZBTB7B	0.0328542
MED15	0.0328542
GON4L	0.0328542
ASH1L	0.0328542
PRMT8	0.0328542
ARNTL2	0.0328542
BHLHE41	0.0328542
THAP7	0.0328542
GLMP	0.0328542
ABRA	0.0328542
CREB3L4	0.0328542
BHLHA15	0.0328542
ASXL1	0.0328542
CRTC2	0.0328542
ETV3L	0.0328542
ZNF726	0.0328542
PMF1-BGLAP	0.0328542
CUX1	0.0308008
MEF2D	0.0308008
SOX5	0.0308008
YY1AP1	0.0308008
KMT2E	0.0308008
PBXIP1	0.0308008
PYGO2	0.0308008
IRF6	0.0287474
MEIS1	0.0287474
CNOT2	0.0287474
RBBP8	0.0287474
TAF2	0.0287474
TAF4B	0.0287474
SOX13	0.0287474
ENY2	0.0287474
KCTD1	0.0287474
ACTN2	0.026694
DLX5	0.026694
DLX6	0.026694
DNMT3B	0.026694
BRF1	0.026694
FOXA1	0.026694
MDM2	0.026694
MDM4	0.026694
MEF2A	0.026694
PAX9	0.026694
KLF10	0.026694
NKX2-1	0.026694
YEATS4	0.026694
RECQL5	0.026694
SIVA1	0.026694
ZNF521	0.026694
AUTS2	0.026694
NKX2-8	0.026694
CCDC88A	0.026694
BCL11B	0.026694
GRHL2	0.026694
MED30	0.026694
ZNF385B	0.026694
ZBTB42	0.026694
APEX1	0.0246407
ATN1	0.0246407
ERBB2	0.0246407
HNRNPU	0.0246407
HOXD10	0.0246407
HOXD11	0.0246407
HOXD12	0.0246407
HOXD13	0.0246407
FOXN2	0.0246407
ORC2	0.0246407
RAD21	0.0246407
RBBP5	0.0246407
SS18	0.0246407
TPR	0.0246407
TRPS1	0.0246407
ZNF124	0.0246407
MTA1	0.0246407
GRHPR	0.0246407
LPIN2	0.0246407
ZBTB5	0.0246407
ZBTB18	0.0246407
GTF2A1L	0.0246407
IKZF3	0.0246407
PRAME	0.0246407
WBP2	0.0246407
AHCTF1	0.0246407
SAP30BP	0.0246407
ZNF706	0.0246407
HEATR1	0.0246407
ZNF695	0.0246407
TFB2M	0.0246407
SMYD3	0.0246407
ZBTB10	0.0246407
ZNF669	0.0246407
ZNF670	0.0246407
AEBP2	0.0246407
ZNF280A	0.0246407
ZNF280B	0.0246407
EVX2	0.0246407
ZNF716	0.0246407
ZNF704	0.0246407
ZNF705E	0.0246407
ZBED6	0.0246407
PHOX2A	0.0225873
CHD4	0.0225873
HOXD1	0.0225873
HOXD3	0.0225873
HOXD4	0.0225873
HOXD8	0.0225873
HOXD9	0.0225873
MYOG	0.0225873
RNF2	0.0225873
STK3	0.0225873
TARBP1	0.0225873
ELOC	0.0225873
NR2F2	0.0225873
TGIF1	0.0225873
YY1	0.0225873
YBX3	0.0225873
CCNK	0.0225873
CBFA2T2	0.0225873
ZNF274	0.0225873
WWP1	0.0225873
HEY1	0.0225873
ZNF451	0.0225873
ZNF658	0.0225873
HBP1	0.0225873
ARID4B	0.0225873
ZNF692	0.0225873
RCOR3	0.0225873
FOXJ2	0.0225873
NIF3L1	0.0225873
ZSCAN18	0.0225873
TRAK2	0.0225873
ZNF329	0.0225873
ZFHX4	0.0225873
CARF	0.0225873
ZNF672	0.0225873
THAP2	0.0225873
TFAP2D	0.0225873
MIXL1	0.0225873
SETD3	0.0225873
ZNF496	0.0225873
LHX4	0.0225873
NLRP3	0.0225873
OSR2	0.0225873
ZNF648	0.0225873
THAP6	0.0225873
FOXD4L3	0.0225873
LIN9	0.0225873
ZNF774	0.0225873
FOXD4L6	0.0225873
FOXD4L5	0.0225873
BIRC5	0.0205339
ATF3	0.0205339
BCL3	0.0205339
RUNX1T1	0.0205339
CENPF	0.0205339
ATF2	0.0205339
DHX9	0.0205339
SLC26A3	0.0205339
E2F1	0.0205339
E2F5	0.0205339
ELK4	0.0205339
ESRRG	0.0205339
FOXJ1	0.0205339
FLNA	0.0205339
GATA6	0.0205339
HCFC1	0.0205339
HNF4G	0.0205339
MECP2	0.0205339
MYCL	0.0205339
PROX1	0.0205339
PEX2	0.0205339
SNAI2	0.0205339
TERF1	0.0205339
TFAP2B	0.0205339
SUMO1	0.0205339
ZNF8	0.0205339
ZNF135	0.0205339
ZNF112	0.0205339
HMGA2	0.0205339
MSC	0.0205339
ZNF235	0.0205339
ST18	0.0205339
TOX	0.0205339
C1D	0.0205339
NCOA2	0.0205339
ARID5A	0.0205339
RCOR1	0.0205339
SATB2	0.0205339
TAF5L	0.0205339
ZNF544	0.0205339
ING4	0.0205339
PHF20	0.0205339
SCAND1	0.0205339
EGLN1	0.0205339
BATF3	0.0205339
SMYD2	0.0205339
DMRTC2	0.0205339
NANOG	0.0205339
TRIM11	0.0205339
ITCH	0.0205339
WNT3A	0.0205339
THAP5	0.0205339
ZNF384	0.0205339
BEND6	0.0205339
RALGAPA1	0.0205339
ZSCAN1	0.0205339
ZNF678	0.0205339
ZSCAN22	0.0205339
NANOGNB	0.0205339
ZNF710	0.0205339
ZNF705A	0.0205339
BLM	0.0184805
CEBPD	0.0184805
CSNK2A1	0.0184805
ETV6	0.0184805
EYA1	0.0184805
HLX	0.0184805
HMGB3	0.0184805
MAGEA1	0.0184805
MAGEA2	0.0184805
NEUROD1	0.0184805
NEUROD2	0.0184805
RELB	0.0184805
RLF	0.0184805
SRSF2	0.0184805
SOX9	0.0184805
SP3	0.0184805
MZF1	0.0184805
ZNF132	0.0184805
ZNF180	0.0184805
ZNF229	0.0184805
IKBKG	0.0184805
GCM1	0.0184805
TAF1A	0.0184805
PIAS2	0.0184805
CIR1	0.0184805
RBM39	0.0184805
HDAC9	0.0184805
MED24	0.0184805
TRIM28	0.0184805
ZNF256	0.0184805
IKZF1	0.0184805
PPIE	0.0184805
KDM5B	0.0184805
ZNF275	0.0184805
JMJD6	0.0184805
GRIP1	0.0184805
ZNF318	0.0184805
ZNF324	0.0184805
HEYL	0.0184805
ZNF285	0.0184805
BHLHE22	0.0184805
ZNF107	0.0184805
ZNF586	0.0184805
ELP2	0.0184805
CHD7	0.0184805
ZNF446	0.0184805
RPRD1B	0.0184805
ZNF71	0.0184805
PRDM14	0.0184805
ZNF552	0.0184805
ZNF606	0.0184805
BRMS1L	0.0184805
ZBTB45	0.0184805
ZNF341	0.0184805
ZNF587	0.0184805
ZNF835	0.0184805
ZNF697	0.0184805
MTDH	0.0184805
ZNF837	0.0184805
ZFP92	0.0184805
ZNF418	0.0184805
ZNF417	0.0184805
ZNF497	0.0184805
ZNF584	0.0184805
MAGEA2B	0.0184805
ZNF233	0.0184805
ZNF324B	0.0184805
ZNF814	0.0184805
SP9	0.0184805
ZNF587B	0.0184805
AHR	0.0164271
DLX1	0.0164271
DLX2	0.0164271
EPAS1	0.0164271
ERCC2	0.0164271
EWSR1	0.0164271
BPTF	0.0164271
AFF2	0.0164271
FOSB	0.0164271
GLI2	0.0164271
AFF3	0.0164271
SMAD2	0.0164271
NAB1	0.0164271
NPAS2	0.0164271
PLAG1	0.0164271
PLEK	0.0164271
PMS1	0.0164271
RARA	0.0164271
SMARCB1	0.0164271
SOX12	0.0164271
SRF	0.0164271
STAT1	0.0164271
STAT4	0.0164271
TCEA1	0.0164271
TFDP1	0.0164271
THRA	0.0164271
VEGFA	0.0164271
XBP1	0.0164271
ZNF2	0.0164271
ZNF24	0.0164271
ZNF70	0.0164271
ZNF138	0.0164271
ZNF154	0.0164271
ZNF226	0.0164271
ZNF227	0.0164271
SUPT3H	0.0164271
CGGBP1	0.0164271
NR1D1	0.0164271
RBCK1	0.0164271
ZNF234	0.0164271
ZNF273	0.0164271
CHEK2	0.0164271
RALY	0.0164271
NCOA6	0.0164271
ADNP	0.0164271
VAX2	0.0164271
NOL11	0.0164271
KCNIP3	0.0164271
ZNF580	0.0164271
ZNF117	0.0164271
ZNF581	0.0164271
CDK12	0.0164271
RPRD1A	0.0164271
ZNF654	0.0164271
ZNF444	0.0164271
ZNF331	0.0164271
TRERF1	0.0164271
MESP1	0.0164271
EBF4	0.0164271
TRIB3	0.0164271
SOX17	0.0164271
ZFP69B	0.0164271
DUSP26	0.0164271
ZSCAN5A	0.0164271
ZNF343	0.0164271
ZNF671	0.0164271
ASCC2	0.0164271
ZNF397	0.0164271
KMT5C	0.0164271
ZNF514	0.0164271
FIZ1	0.0164271
ZNF628	0.0164271
ZNF551	0.0164271
TGS1	0.0164271
INO80C	0.0164271
ZNF787	0.0164271
ZNF684	0.0164271
TAF8	0.0164271
ZFP28	0.0164271
MESP2	0.0164271
ZNF524	0.0164271
ZNF784	0.0164271
SIX5	0.0164271
ANKAR	0.0164271
NFXL1	0.0164271
ZNF296	0.0164271
ZNF579	0.0164271
ZNF92	0.0164271
ZNF679	0.0164271
SDR16C5	0.0164271
ARID2	0.0164271
CENPX	0.0164271
ZBTB7C	0.0164271
ZSCAN4	0.0164271
ZNF396	0.0164271
ZNF776	0.0164271
ZFP69	0.0164271
ZNF680	0.0164271
ZSCAN5B	0.0164271
FIGLA	0.0164271
BHMG1	0.0164271
ZNF470	0.0164271
ZNF727	0.0164271
SKOR2	0.0164271
ZNF736	0.0164271
ZNF735	0.0164271
ZSCAN30	0.0164271
HSFX2	0.0164271
HSFX1	0.0164271
ZNF865	0.0164271
ACTB	0.0143737
ARNTL	0.0143737
RUNX2	0.0143737
CEBPE	0.0143737
CENPB	0.0143737
ERF	0.0143737
NRG1	0.0143737
FOXA3	0.0143737
FOXK2	0.0143737
LGALS9	0.0143737
MXD1	0.0143737
MAFG	0.0143737
MDFI	0.0143737
MYCN	0.0143737
NFKBIA	0.0143737
NFYC	0.0143737
NOTCH3	0.0143737
PEG3	0.0143737
POU1F1	0.0143737
POU2F2	0.0143737
MED1	0.0143737
PURB	0.0143737
SMARCE1	0.0143737
SP4	0.0143737
SRC	0.0143737
SUPT6H	0.0143737
TCF15	0.0143737
TEAD1	0.0143737
TGFB1	0.0143737
ZNF17	0.0143737
ZNF134	0.0143737
ZNF224	0.0143737
ZNF225	0.0143737
NRIP1	0.0143737
FOXN1	0.0143737
HAT1	0.0143737
CBX4	0.0143737
THOC5	0.0143737
TRIP11	0.0143737
ZNF264	0.0143737
MED20	0.0143737
ALYREF	0.0143737
ZNF211	0.0143737
ZNF460	0.0143737
COPS5	0.0143737
TFEC	0.0143737
CIC	0.0143737
BRD4	0.0143737
PATZ1	0.0143737
ZIM2	0.0143737
SETBP1	0.0143737
TFCP2L1	0.0143737
KMT5B	0.0143737
ZNF219	0.0143737
SIRT7	0.0143737
CC2D1A	0.0143737
INO80D	0.0143737
ZNF416	0.0143737
LHX9	0.0143737
CBX8	0.0143737
ZNF304	0.0143737
RPTOR	0.0143737
ZNF471	0.0143737
HOMEZ	0.0143737
BAHCC1	0.0143737
PHF12	0.0143737
WIZ	0.0143737
TGIF2	0.0143737
ZNF667	0.0143737
ZNF574	0.0143737
ZNF419	0.0143737
ZMIZ2	0.0143737
INSM2	0.0143737
CBX2	0.0143737
ZFHX2	0.0143737
SCRT2	0.0143737
ZIM3	0.0143737
ZNF526	0.0143737
DACH2	0.0143737
ZNF543	0.0143737
GSC	0.0143737
ZNF548	0.0143737
ZNF582	0.0143737
ZNF583	0.0143737
ZNF550	0.0143737
FOXK1	0.0143737
ZNF549	0.0143737
ZNF547	0.0143737
ZIK1	0.0143737
ZNF575	0.0143737
ZNF283	0.0143737
ZNF284	0.0143737
ZNF530	0.0143737
ZBTB41	0.0143737
ZNF773	0.0143737
ZNF728	0.0143737
ZNF749	0.0143737
ZNF805	0.0143737
ZNF772	0.0143737
DUXA	0.0143737
ZNF674	0.0143737
SEBOX	0.0143737
RFX8	0.0143737
TCF24	0.0143737
AEBP1	0.0123203
ANXA4	0.0123203
DDX1	0.0123203
E2F3	0.0123203
EGR4	0.0123203
ELF3	0.0123203
EMX1	0.0123203
EYA2	0.0123203
FOXG1	0.0123203
HNRNPC	0.0123203
DNAJB1	0.0123203
ID4	0.0123203
SMAD7	0.0123203
MYBL1	0.0123203
PAX6	0.0123203
PIM1	0.0123203
THAP12	0.0123203
RBL1	0.0123203
RFX1	0.0123203
SMARCA4	0.0123203
TBX15	0.0123203
THRSP	0.0123203
TWIST1	0.0123203
ZBTB14	0.0123203
ZNF14	0.0123203
ZNF45	0.0123203
ZNF221	0.0123203
ZNF91	0.0123203
ZNF99	0.0123203
ZNF222	0.0123203
ZNF155	0.0123203
ZNF223	0.0123203
ZNF230	0.0123203
DEK	0.0123203
TFEB	0.0123203
MAFK	0.0123203
ARHGEF5	0.0123203
NCOA3	0.0123203
RNF8	0.0123203
BAZ1B	0.0123203
TOX4	0.0123203
CARM1	0.0123203
SRCAP	0.0123203
ZNF277	0.0123203
SUPT16H	0.0123203
RBPJL	0.0123203
SCMH1	0.0123203
KDM2A	0.0123203
MYT1L	0.0123203
ZNF629	0.0123203
ZNF638	0.0123203
MLXIPL	0.0123203
NLK	0.0123203
RSF1	0.0123203
BNC2	0.0123203
ZNF823	0.0123203
SOX6	0.0123203
CNOT11	0.0123203
ZNF334	0.0123203
ASF1B	0.0123203
BEX1	0.0123203
EMSY	0.0123203
ALPK3	0.0123203
CHD8	0.0123203
RBAK	0.0123203
HIVEP3	0.0123203
ZNF335	0.0123203
HIF3A	0.0123203
ZNF747	0.0123203
ZNF576	0.0123203
ZNF768	0.0123203
ZNF750	0.0123203
ACTR5	0.0123203
ELOF1	0.0123203
ZNF333	0.0123203
AJUBA	0.0123203
NLRP12	0.0123203
ZNF764	0.0123203
FOXP2	0.0123203
ZNF689	0.0123203
ZNF653	0.0123203
FOXP4	0.0123203
NOBOX	0.0123203
TCEAL2	0.0123203
ZNF785	0.0123203
ZNF688	0.0123203
ZNF681	0.0123203
CITED4	0.0123203
GLIS3	0.0123203
ZNF675	0.0123203
ZNF627	0.0123203
KDM1B	0.0123203
SP8	0.0123203
FERD3L	0.0123203
UNCX	0.0123203
TCEAL5	0.0123203
ZNF404	0.0123203
NOTO	0.0123203
MCIDAS	0.0123203
TBX10	0.0123203
ZNF724	0.0123203
DPRX	0.0123203
ZCCHC18	0.0123203
ARRB1	0.0102669
KLF5	0.0102669
BTK	0.0102669
CALR	0.0102669
CDC5L	0.0102669
CDKN1B	0.0102669
CEBPB	0.0102669
FOXN3	0.0102669
CIDEA	0.0102669
CREBL2	0.0102669
TSC22D3	0.0102669
EVX1	0.0102669
FOSL2	0.0102669
NR5A2	0.0102669
GTF2I	0.0102669
HNF4A	0.0102669
TLX2	0.0102669
HOXA1	0.0102669
HOXA2	0.0102669
HOXA3	0.0102669
HOXA4	0.0102669
HOXA5	0.0102669
HOXA6	0.0102669
HOXA7	0.0102669
HOXA9	0.0102669
HOXA10	0.0102669
HOXA11	0.0102669
HOXA13	0.0102669
ID2	0.0102669
ISL1	0.0102669
JAK2	0.0102669
JUNB	0.0102669
JUND	0.0102669
LMO2	0.0102669
LYL1	0.0102669
MAZ	0.0102669
MYO6	0.0102669
NFATC2	0.0102669
NFIB	0.0102669
NFIX	0.0102669
CNOT3	0.0102669
PRNP	0.0102669
RAG1	0.0102669
RBBP7	0.0102669
SALL2	0.0102669
SKI	0.0102669
SMARCA2	0.0102669
SMARCD2	0.0102669
SOX3	0.0102669
SOX4	0.0102669
SOX11	0.0102669
TBX6	0.0102669
GCFC2	0.0102669
TOP1	0.0102669
TP73	0.0102669
TRAF6	0.0102669
WT1	0.0102669
YWHAB	0.0102669
ZNF711	0.0102669
ZNF20	0.0102669
ZNF69	0.0102669
ZNF85	0.0102669
ZNF90	0.0102669
ZNF136	0.0102669
PAX8	0.0102669
TAF1B	0.0102669
TBX18	0.0102669
TCEAL1	0.0102669
GTF2IRD1	0.0102669
NFE2L3	0.0102669
ZNF592	0.0102669
MORF4L2	0.0102669
ZNF432	0.0102669
KDM4A	0.0102669
MED13	0.0102669
HIPK3	0.0102669
YAF2	0.0102669
ZNF443	0.0102669
PRMT5	0.0102669
RBM14	0.0102669
HTATIP2	0.0102669
KLF1	0.0102669
PSIP1	0.0102669
STRAP	0.0102669
BAZ1A	0.0102669
KLF12	0.0102669
CBX3	0.0102669
ZHX3	0.0102669
KDM4C	0.0102669
ZNF281	0.0102669
ZMYND8	0.0102669
BRMS1	0.0102669
NOC2L	0.0102669
MYCBP	0.0102669
ELP4	0.0102669
HIPK2	0.0102669
SSU72	0.0102669
PHF21A	0.0102669
ZNF771	0.0102669
PPHLN1	0.0102669
ZNF44	0.0102669
BCAS3	0.0102669
AURKAIP1	0.0102669
PHIP	0.0102669
EAPP	0.0102669
ZNF253	0.0102669
ZMIZ1	0.0102669
ZNF490	0.0102669
MTA3	0.0102669
ZNF492	0.0102669
BEND3	0.0102669
HES4	0.0102669
SNX6	0.0102669
ZNF350	0.0102669
PRDM16	0.0102669
NPAS3	0.0102669
PARP12	0.0102669
ZNF649	0.0102669
PAGR1	0.0102669
CDC73	0.0102669
ZNF613	0.0102669
TCEAL4	0.0102669
ZNF442	0.0102669
CSRNP3	0.0102669
ZNF614	0.0102669
ZNF430	0.0102669
PABPC1L	0.0102669
ESX1	0.0102669
KDM7A	0.0102669
ZNF93	0.0102669
TCF7L1	0.0102669
INO80B	0.0102669
BRIP1	0.0102669
GTF2IRD2	0.0102669
CHD6	0.0102669
ZNF528	0.0102669
LOXL3	0.0102669
PCGF1	0.0102669
ZNF577	0.0102669
NFATC2IP	0.0102669
ATOH8	0.0102669
TCEAL3	0.0102669
LBX2	0.0102669
ZNF616	0.0102669
ZNF799	0.0102669
ZNF625	0.0102669
ZNF700	0.0102669
ZNF439	0.0102669
ZNF486	0.0102669
CREB3L1	0.0102669
ZNF682	0.0102669
L3MBTL4	0.0102669
ZNF765	0.0102669
RIPPLY1	0.0102669
ZNF101	0.0102669
LRRK2	0.0102669
ZNF813	0.0102669
ZNF441	0.0102669
ZNF491	0.0102669
ZNF440	0.0102669
HDX	0.0102669
FOXR2	0.0102669
GATA5	0.0102669
ZNF534	0.0102669
ZNF578	0.0102669
ZNF563	0.0102669
SAMD11	0.0102669
ZNF836	0.0102669
ZNF610	0.0102669
ZNF791	0.0102669
ZNF564	0.0102669
ZNF709	0.0102669
ZNF433	0.0102669
ZNF48	0.0102669
ZNF626	0.0102669
FOXD4L1	0.0102669
INO80E	0.0102669
ZNF615	0.0102669
ZNF841	0.0102669
ZNF763	0.0102669
ZNF844	0.0102669
ZNF808	0.0102669
ZNF761	0.0102669
HES5	0.0102669
SP5	0.0102669
VGLL3	0.0102669
ZNF880	0.0102669
ZNF506	0.0102669
FAM83G	0.0102669
ASCL5	0.0102669
ZNF878	0.0102669
ZNF730	0.0102669
ZNF737	0.0102669
BIRC2	0.00821355
ZFP36L2	0.00821355
CDK1	0.00821355
CREB1	0.00821355
DDX5	0.00821355
DMRT1	0.00821355
DNMT1	0.00821355
E2F6	0.00821355
ELK1	0.00821355
EN1	0.00821355
ERBB4	0.00821355
ERN1	0.00821355
FHL2	0.00821355
FHL3	0.00821355
GABPA	0.00821355
PRMT2	0.00821355
ING1	0.00821355
MLLT3	0.00821355
MLLT6	0.00821355
MTF1	0.00821355
MYBL2	0.00821355
NEDD8	0.00821355
NFYA	0.00821355
NRL	0.00821355
YBX1	0.00821355
NR4A2	0.00821355
PIN1	0.00821355
POU3F1	0.00821355
POU3F3	0.00821355
TRIM27	0.00821355
SIX3	0.00821355
SLC19A1	0.00821355
SNAI1	0.00821355
SOX1	0.00821355
SOX10	0.00821355
SSX5	0.00821355
KDM6A	0.00821355
VDR	0.00821355
ZNF12	0.00821355
ZNF182	0.00821355
ZNF28	0.00821355
ZNF41	0.00821355
PCGF2	0.00821355
ZNF157	0.00821355
ELL	0.00821355
PICALM	0.00821355
UXT	0.00821355
UTF1	0.00821355
KLF11	0.00821355
SMARCA5	0.00821355
KLF7	0.00821355
EED	0.00821355
TAX1BP1	0.00821355
AIP	0.00821355
ZMYM5	0.00821355
CREB5	0.00821355
CTR9	0.00821355
SETD1A	0.00821355
SUPT7L	0.00821355
MAFB	0.00821355
PREB	0.00821355
LRPPRC	0.00821355
KLF2	0.00821355
IRF9	0.00821355
YAP1	0.00821355
DDX17	0.00821355
DMRT2	0.00821355
TCFL5	0.00821355
SIX2	0.00821355
KLF8	0.00821355
FOXJ3	0.00821355
ZNF292	0.00821355
LPIN1	0.00821355
CBX6	0.00821355
MAFF	0.00821355
L3MBTL1	0.00821355
SS18L1	0.00821355
ZNF337	0.00821355
EHF	0.00821355
VENTX	0.00821355
GRHL1	0.00821355
SENP1	0.00821355
BAZ2B	0.00821355
ZNF691	0.00821355
NDUFA13	0.00821355
HDAC7	0.00821355
ESF1	0.00821355
TAF7L	0.00821355
ING3	0.00821355
MPHOSPH8	0.00821355
ZNF853	0.00821355
GATAD2A	0.00821355
ZSCAN2	0.00821355
MRGBP	0.00821355
PSPC1	0.00821355
ATF7IP	0.00821355
ZFP64	0.00821355
ZNF701	0.00821355
ZNF83	0.00821355
ZNF415	0.00821355
TXLNG	0.00821355
KDM3A	0.00821355
NKRF	0.00821355
PRDM11	0.00821355
TBX20	0.00821355
SALL4	0.00821355
ZNF630	0.00821355
ZBED5	0.00821355
DMRT3	0.00821355
GPBP1L1	0.00821355
SMURF2	0.00821355
MEAF6	0.00821355
LPIN3	0.00821355
ZNF322	0.00821355
SNIP1	0.00821355
ZNF668	0.00821355
ZNF665	0.00821355
PBX4	0.00821355
LBH	0.00821355
ZNF611	0.00821355
ZNF414	0.00821355
ZNF512	0.00821355
ZNF347	0.00821355
TOX2	0.00821355
MBD3L1	0.00821355
ZNF766	0.00821355
ZNF468	0.00821355
ZNF160	0.00821355
ZNF845	0.00821355
SGF29	0.00821355
MED8	0.00821355
ZNF257	0.00821355
ZNF511	0.00821355
DBX1	0.00821355
ZNF816	0.00821355
BHLHE23	0.00821355
TSHZ2	0.00821355
OSR1	0.00821355
ZNF513	0.00821355
ZNF480	0.00821355
ZNF558	0.00821355
TCF23	0.00821355
ZNF600	0.00821355
ZNF320	0.00821355
ZNF676	0.00821355
ZNF525	0.00821355
JAZF1	0.00821355
CNOT6L	0.00821355
MKX	0.00821355
ZKSCAN2	0.00821355
ZNF677	0.00821355
MSGN1	0.00821355
ZNF81	0.00821355
FEZF1	0.00821355
DBX2	0.00821355
UBTFL1	0.00821355
ZNF286B	0.00821355
ZGLP1	0.00821355
ZNF316	0.00821355
ZNF729	0.00821355
ATF4	0.00616016
RERE	0.00616016
PRDM1	0.00616016
BNC1	0.00616016
KLF9	0.00616016
CCNT2	0.00616016
CDK5	0.00616016
CENPA	0.00616016
DACH1	0.00616016
DSCAM	0.00616016
ELF2	0.00616016
ELF5	0.00616016
ENO1	0.00616016
ERCC3	0.00616016
ETV1	0.00616016
FOXF2	0.00616016
FOXE1	0.00616016
FOXO3	0.00616016
FLII	0.00616016
FOS	0.00616016
FUS	0.00616016
GBX1	0.00616016
GTF2A1	0.00616016
GTF2H1	0.00616016
GTF2H4	0.00616016
HIVEP1	0.00616016
MNX1	0.00616016
HLF	0.00616016
HMX1	0.00616016
PRMT1	0.00616016
RBPJ	0.00616016
IRF3	0.00616016
JARID2	0.00616016
MAK	0.00616016
MBD1	0.00616016
BORCS8-MEF2B	0.00616016
MEIS2	0.00616016
MEOX2	0.00616016
AFF1	0.00616016
MYOD1	0.00616016
MYT1	0.00616016
NFATC3	0.00616016
OVOL1	0.00616016
PIK3R2	0.00616016
POU3F4	0.00616016
RELA	0.00616016
DPF2	0.00616016
RREB1	0.00616016
SMARCD3	0.00616016
SPIB	0.00616016
SREBF1	0.00616016
SSX1	0.00616016
SSX4	0.00616016
TAF1	0.00616016
TAF4	0.00616016
TBX2	0.00616016
TCEA2	0.00616016
ZEB1	0.00616016
NR2E1	0.00616016
TSG101	0.00616016
NR1H2	0.00616016
ZFX	0.00616016
ZIC3	0.00616016
ZNF43	0.00616016
ZNF121	0.00616016
VEZF1	0.00616016
ZNF175	0.00616016
ZNF177	0.00616016
ZNF208	0.00616016
ZNF217	0.00616016
ZNF212	0.00616016
CSRP3	0.00616016
FOSL1	0.00616016
KMT2D	0.00616016
ZNF282	0.00616016
TTF2	0.00616016
OGT	0.00616016
PIR	0.00616016
PIAS1	0.00616016
RFXANK	0.00616016
TNKS	0.00616016
EDF1	0.00616016
TRIM24	0.00616016
PHOX2B	0.00616016
GCM2	0.00616016
MED26	0.00616016
TBX4	0.00616016
MAGED1	0.00616016
LITAF	0.00616016
ZNF646	0.00616016
ZBTB24	0.00616016
ZBED4	0.00616016
CASP8AP2	0.00616016
PQBP1	0.00616016
SSX3	0.00616016
TAB1	0.00616016
SLC30A9	0.00616016
KAT5	0.00616016
BATF	0.00616016
DRAP1	0.00616016
TRIM16	0.00616016
TBR1	0.00616016
RAI1	0.00616016
ZNF266	0.00616016
CCDC85B	0.00616016
SOX21	0.00616016
PAXIP1	0.00616016
CRTC1	0.00616016
SIRT5	0.00616016
CBX7	0.00616016
ANP32D	0.00616016
KAT6B	0.00616016
CARHSP1	0.00616016
BRD1	0.00616016
PRPF6	0.00616016
NELFB	0.00616016
GMEB2	0.00616016
SND1	0.00616016
ZNF777	0.00616016
RBMX	0.00616016
CECR2	0.00616016
PYCARD	0.00616016
REPIN1	0.00616016
STRN3	0.00616016
VSX1	0.00616016
WAC	0.00616016
ETV7	0.00616016
SOX18	0.00616016
PRMT7	0.00616016
ZNF562	0.00616016
CHCHD3	0.00616016
ZNF770	0.00616016
PIH1D1	0.00616016
ARGLU1	0.00616016
DMAP1	0.00616016
SLC2A4RG	0.00616016
THAP10	0.00616016
ZNFX1	0.00616016
ZNF512B	0.00616016
ZNF398	0.00616016
KIAA1549	0.00616016
ZNF317	0.00616016
CREBZF	0.00616016
KMT2C	0.00616016
BACH2	0.00616016
ALX4	0.00616016
DMRTB1	0.00616016
NEUROD6	0.00616016
CPEB1	0.00616016
CREB3L2	0.00616016
EFCAB6	0.00616016
GPBP1	0.00616016
ZNF426	0.00616016
NKAP	0.00616016
SAP130	0.00616016
E2F8	0.00616016
ZNF408	0.00616016
NAA15	0.00616016
WDR61	0.00616016
HDAC10	0.00616016
KAT8	0.00616016
NKX6-2	0.00616016
ZNF559	0.00616016
ZGPAT	0.00616016
DPY30	0.00616016
HELZ2	0.00616016
TGIF2LX	0.00616016
ZNF561	0.00616016
FOXQ1	0.00616016
PHF21B	0.00616016
BATF2	0.00616016
ZNF641	0.00616016
JDP2	0.00616016
LEO1	0.00616016
DMBX1	0.00616016
KLF17	0.00616016
ZFP42	0.00616016
ZNF786	0.00616016
KLF14	0.00616016
ZNF358	0.00616016
ZBTB46	0.00616016
ZNF560	0.00616016
ZNF98	0.00616016
SMYD1	0.00616016
ZNF425	0.00616016
ZNF746	0.00616016
ZNF519	0.00616016
ZNF846	0.00616016
ZNF100	0.00616016
ZNF366	0.00616016
ZNF596	0.00616016
ZCCHC12	0.00616016
ZNF438	0.00616016
NPAS4	0.00616016
ZNF311	0.00616016
PROX2	0.00616016
ZNF493	0.00616016
ZNF775	0.00616016
VSX2	0.00616016
NACA2	0.00616016
FOXI3	0.00616016
ZFP57	0.00616016
ZNF429	0.00616016
ZNF699	0.00616016
LIN28B	0.00616016
HELT	0.00616016
SSX4B	0.00616016
MEF2B	0.00616016
ZNF783	0.00616016
ZNF559-ZNF177	0.00616016
AR	0.00410678
ARHGAP5	0.00410678
ATOH1	0.00410678
ATRX	0.00410678
NKX3-2	0.00410678
BRDT	0.00410678
CCNC	0.00410678
CCNT1	0.00410678
CDX4	0.00410678
PLK3	0.00410678
ATF6B	0.00410678
CREM	0.00410678
CTBP2	0.00410678
DCC	0.00410678
EN2	0.00410678
NR2F6	0.00410678
ERG	0.00410678
ESRRB	0.00410678
ETS2	0.00410678
ETV4	0.00410678
EZH2	0.00410678
FGF2	0.00410678
FGFR2	0.00410678
FOXC1	0.00410678
FOXD4	0.00410678
XRCC6	0.00410678
GABPB1	0.00410678
GATA1	0.00410678
GATA4	0.00410678
GFI1	0.00410678
GLI3	0.00410678
GTF2B	0.00410678
GTF2H2	0.00410678
GTF3A	0.00410678
HIST1H1C	0.00410678
HIST1H1D	0.00410678
HIST1H1E	0.00410678
HIST1H1B	0.00410678
HHEX	0.00410678
ZBTB48	0.00410678
HMGB1	0.00410678
HMX2	0.00410678
HSPA1A	0.00410678
HSPA1B	0.00410678
INSM1	0.00410678
INSR	0.00410678
IRF2	0.00410678
IRF4	0.00410678
IRF5	0.00410678
JUN	0.00410678
JUP	0.00410678
SMAD3	0.00410678
MEOX1	0.00410678
CIITA	0.00410678
FOXO4	0.00410678
NR3C2	0.00410678
CITED1	0.00410678
TRIM37	0.00410678
NFIA	0.00410678
NFATC4	0.00410678
NME2	0.00410678
NONO	0.00410678
NOTCH1	0.00410678
NOTCH4	0.00410678
NPAT	0.00410678
NRF1	0.00410678
PAX3	0.00410678
PAX4	0.00410678
PBX2	0.00410678
PHB	0.00410678
PML	0.00410678
POU2AF1	0.00410678
POU5F1	0.00410678
PPARA	0.00410678
RAN	0.00410678
RFX3	0.00410678
RNF6	0.00410678
RXRA	0.00410678
SFRP4	0.00410678
SFSWAP	0.00410678
SGK1	0.00410678
SHOX	0.00410678
SIM1	0.00410678
SIM2	0.00410678
SNAPC2	0.00410678
SNAPC4	0.00410678
SPI1	0.00410678
SREBF2	0.00410678
SUPT4H1	0.00410678
SUV39H1	0.00410678
SYK	0.00410678
TADA2A	0.00410678
TAL1	0.00410678
TAL2	0.00410678
HNF1B	0.00410678
TCF3	0.00410678
TCF19	0.00410678
TCF20	0.00410678
MLX	0.00410678
TERF2	0.00410678
TFAM	0.00410678
TFAP2A	0.00410678
TFE3	0.00410678
TGFB1I1	0.00410678
TLE3	0.00410678
UBTF	0.00410678
XPA	0.00410678
ZNF75D	0.00410678
ZNF133	0.00410678
ZNF142	0.00410678
TRIM25	0.00410678
ZNF165	0.00410678
ZSCAN26	0.00410678
ZKSCAN8	0.00410678
ZSCAN9	0.00410678
ZNF207	0.00410678
DDX39B	0.00410678
NELFE	0.00410678
BRD3	0.00410678
LHX3	0.00410678
NCOA4	0.00410678
ANP32A	0.00410678
ZNF239	0.00410678
CHAF1B	0.00410678
KDM5C	0.00410678
TEAD2	0.00410678
NCOA1	0.00410678
CDK5R1	0.00410678
MBD2	0.00410678
NMI	0.00410678
CNOT9	0.00410678
ZBED1	0.00410678
COPS2	0.00410678
CDYL	0.00410678
MED17	0.00410678
NCOR1	0.00410678
ZSCAN12	0.00410678
ZEB2	0.00410678
ARNT2	0.00410678
MED12	0.00410678
NR2E3	0.00410678
ZBTB33	0.00410678
HDAC6	0.00410678
HDAC5	0.00410678
TOB1	0.00410678
TENM1	0.00410678
ZNF267	0.00410678
BTN3A3	0.00410678
MCRS1	0.00410678
ANP32B	0.00410678
HEXIM1	0.00410678
POLR3F	0.00410678
NFAT5	0.00410678
ZMYND11	0.00410678
EHMT2	0.00410678
MORF4L1	0.00410678
PNRC1	0.00410678
ASCC3	0.00410678
ATF7	0.00410678
RIPK3	0.00410678
WWP2	0.00410678
WDR5	0.00410678
POU6F2	0.00410678
PARK7	0.00410678
ECD	0.00410678
ATF5	0.00410678
ZNF652	0.00410678
ZNF510	0.00410678
HABP4	0.00410678
SNW1	0.00410678
KDM4B	0.00410678
MYCBP2	0.00410678
ZNF423	0.00410678
PHF8	0.00410678
KANK1	0.00410678
CAMTA1	0.00410678
SIN3B	0.00410678
HEY2	0.00410678
SUZ12	0.00410678
NUP62	0.00410678
SSBP3	0.00410678
EID1	0.00410678
ZNF473	0.00410678
SIN3A	0.00410678
RWDD3	0.00410678
EPC2	0.00410678
STK36	0.00410678
SALL3	0.00410678
CSDC2	0.00410678
HTATSF1	0.00410678
THYN1	0.00410678
ABT1	0.00410678
CXXC1	0.00410678
MYEF2	0.00410678
RNF141	0.00410678
FOXP3	0.00410678
TBX22	0.00410678
ASCC1	0.00410678
GMNN	0.00410678
RLIM	0.00410678
KLF3	0.00410678
VGLL1	0.00410678
CXXC5	0.00410678
TDP2	0.00410678
TAF9B	0.00410678
RASD1	0.00410678
WWOX	0.00410678
MBD3	0.00410678
BRWD1	0.00410678
MIER2	0.00410678
HES2	0.00410678
RRN3	0.00410678
FEV	0.00410678
MBTD1	0.00410678
BCOR	0.00410678
MED9	0.00410678
PHF10	0.00410678
COPRS	0.00410678
MAML3	0.00410678
KDM4D	0.00410678
HDAC8	0.00410678
ATXN7L3	0.00410678
ZNF248	0.00410678
THAP11	0.00410678
ZNF286A	0.00410678
ZNF287	0.00410678
CNOT6	0.00410678
ZNF624	0.00410678
EP400	0.00410678
CALCOCO1	0.00410678
ZNF410	0.00410678
OVOL2	0.00410678
PRDM13	0.00410678
SAV1	0.00410678
DMRTC1	0.00410678
TSPYL2	0.00410678
IRF2BPL	0.00410678
ZSCAN31	0.00410678
RNF25	0.00410678
IKZF5	0.00410678
GZF1	0.00410678
TAF1D	0.00410678
ZNF557	0.00410678
CENPU	0.00410678
EHMT1	0.00410678
KDM8	0.00410678
RPAP2	0.00410678
ATF7IP2	0.00410678
CENPT	0.00410678
EPC1	0.00410678
ZKSCAN3	0.00410678
ZSCAN16	0.00410678
SETD7	0.00410678
MED25	0.00410678
SOX7	0.00410678
ZNF484	0.00410678
ZNF644	0.00410678
MAML2	0.00410678
RHOXF2	0.00410678
ZNF503	0.00410678
UTP4	0.00410678
THAP3	0.00410678
ANKRD30A	0.00410678
ELMSAN1	0.00410678
TADA2B	0.00410678
MYSM1	0.00410678
ZNF488	0.00410678
HSF5	0.00410678
HEXIM2	0.00410678
MBD3L2	0.00410678
NCOA7	0.00410678
CTCFL	0.00410678
ZFP90	0.00410678
ZNF714	0.00410678
GLIS1	0.00410678
ZNF782	0.00410678
RHOXF1	0.00410678
ZFP1	0.00410678
ZNF114	0.00410678
WBP2NL	0.00410678
MIER3	0.00410678
ZNF467	0.00410678
ZNF800	0.00410678
ZNF431	0.00410678
ZNF449	0.00410678
GSX1	0.00410678
ZBTB12	0.00410678
ZSCAN23	0.00410678
EBF3	0.00410678
TCERG1L	0.00410678
TAB3	0.00410678
ZNF326	0.00410678
HMX3	0.00410678
BARHL2	0.00410678
ZKSCAN4	0.00410678
NKX1-2	0.00410678
KDM4E	0.00410678
HES3	0.00410678
SOHLH1	0.00410678
YY2	0.00410678
LHX8	0.00410678
FOXB2	0.00410678
ZNF487	0.00410678
ZFP62	0.00410678
DRGX	0.00410678
SETSIP	0.00410678
RHOXF2B	0.00410678
ZBTB8B	0.00410678
GTF2H2C	0.00410678
NR0B1	0.00205339
ALX3	0.00205339
AIRE	0.00205339
XIAP	0.00205339
ATF1	0.00205339
BACH1	0.00205339
BMI1	0.00205339
BRCA1	0.00205339
BRCA2	0.00205339
BTF3	0.00205339
RUNX1	0.00205339
CBFB	0.00205339
CDK2	0.00205339
CDK8	0.00205339
CDK9	0.00205339
CDX2	0.00205339
CHD3	0.00205339
CHUK	0.00205339
KLF6	0.00205339
CREBBP	0.00205339
CRX	0.00205339
CRY1	0.00205339
CRYM	0.00205339
CTBP1	0.00205339
CTH	0.00205339
DGKQ	0.00205339
DAPK3	0.00205339
DBP	0.00205339
DLX3	0.00205339
DR1	0.00205339
ARID3A	0.00205339
DTX1	0.00205339
E2F4	0.00205339
EGR1	0.00205339
EGR2	0.00205339
EGR3	0.00205339
ELANE	0.00205339
EMX2	0.00205339
ENG	0.00205339
EP300	0.00205339
ESR2	0.00205339
ESRRA	0.00205339
EZH1	0.00205339
FBP1	0.00205339
FOXD1	0.00205339
FOXE3	0.00205339
FOXD2	0.00205339
GATA3	0.00205339
KAT2A	0.00205339
NR3C1	0.00205339
ARHGAP35	0.00205339
HDAC1	0.00205339
HDAC2	0.00205339
HELLS	0.00205339
HIVEP2	0.00205339
HMGB2	0.00205339
HMGA1	0.00205339
HMOX1	0.00205339
FOXA2	0.00205339
ONECUT1	0.00205339
HNRNPD	0.00205339
HOXB7	0.00205339
HOXB8	0.00205339
HOXB9	0.00205339
HOXC4	0.00205339
HOXC5	0.00205339
HOXC6	0.00205339
HOXC8	0.00205339
HOXC9	0.00205339
HOXC10	0.00205339
HOXC11	0.00205339
HOXC12	0.00205339
HOXC13	0.00205339
HSF2	0.00205339
HSF4	0.00205339
HSPA8	0.00205339
PDX1	0.00205339
LMX1B	0.00205339
SMAD1	0.00205339
SMAD4	0.00205339
SMAD6	0.00205339
SMAD9	0.00205339
MEN1	0.00205339
MYB	0.00205339
NFATC1	0.00205339
NFE2	0.00205339
NFIL3	0.00205339
NFKB2	0.00205339
NHLH2	0.00205339
NKX2-2	0.00205339
NKX6-1	0.00205339
NPAS1	0.00205339
SIX6	0.00205339
OTX2	0.00205339
PA2G4	0.00205339
PAX1	0.00205339
PAX2	0.00205339
PFDN5	0.00205339
PGR	0.00205339
PHF2	0.00205339
PITX2	0.00205339
PITX3	0.00205339
PKNOX1	0.00205339
PLK1	0.00205339
PLRG1	0.00205339
POU3F2	0.00205339
POU4F1	0.00205339
POU4F2	0.00205339
POU4F3	0.00205339
PPARD	0.00205339
PPID	0.00205339
PROP1	0.00205339
PSEN1	0.00205339
PURA	0.00205339
RARG	0.00205339
RB1	0.00205339
ARID4A	0.00205339
RBBP4	0.00205339
RBL2	0.00205339
RFX4	0.00205339
RING1	0.00205339
BRD2	0.00205339
RORA	0.00205339
RORB	0.00205339
RXRB	0.00205339
SAFB	0.00205339
SALL1	0.00205339
TRAPPC2	0.00205339
SIX1	0.00205339
SMARCC2	0.00205339
SMARCD1	0.00205339
SON	0.00205339
SP1	0.00205339
SSRP1	0.00205339
SSX2	0.00205339
STAT2	0.00205339
STAT3	0.00205339
STAT5A	0.00205339
STAT5B	0.00205339
MED22	0.00205339
TAF5	0.00205339
TAF11	0.00205339
TAF13	0.00205339
TBL1X	0.00205339
TBP	0.00205339
TBX5	0.00205339
TCF4	0.00205339
TBX3	0.00205339
HNF1A	0.00205339
ZNF354A	0.00205339
TCF21	0.00205339
TEAD3	0.00205339
TEF	0.00205339
TFAP2C	0.00205339
TFAP4	0.00205339
NR2F1	0.00205339
TNP1	0.00205339
TP53	0.00205339
TP53BP1	0.00205339
TTF1	0.00205339
TULP1	0.00205339
TULP2	0.00205339
TXN	0.00205339
UBP1	0.00205339
NSD2	0.00205339
NELFA	0.00205339
SF1	0.00205339
ZIC2	0.00205339
ZNF10	0.00205339
ZNF708	0.00205339
ZNF18	0.00205339
ZNF22	0.00205339
ZNF26	0.00205339
ZSCAN20	0.00205339
ZNF32	0.00205339
ZNF33A	0.00205339
ZNF35	0.00205339
ZNF37A	0.00205339
ZNF75A	0.00205339
ZNF76	0.00205339
ZNF79	0.00205339
ZNF84	0.00205339
ZNF140	0.00205339
ZNF141	0.00205339
ZNF174	0.00205339
ZNF184	0.00205339
ZNF189	0.00205339
ZMYM2	0.00205339
ZNF200	0.00205339
ZNF202	0.00205339
ZNF205	0.00205339
ZNF213	0.00205339
ZNF232	0.00205339
ZXDA	0.00205339
CSDE1	0.00205339
NR4A3	0.00205339
MLLT10	0.00205339
DPF3	0.00205339
EOMES	0.00205339
GFI1B	0.00205339
ELP1	0.00205339
CASK	0.00205339
CDK13	0.00205339
TRADD	0.00205339
SAP30	0.00205339
HESX1	0.00205339
LDB1	0.00205339
PER2	0.00205339
BCL10	0.00205339
LDB2	0.00205339
DNAJA3	0.00205339
PDLIM1	0.00205339
CTDP1	0.00205339
LRRFIP1	0.00205339
LRRFIP2	0.00205339
AURKB	0.00205339
TRIP4	0.00205339
MED27	0.00205339
FHL5	0.00205339
HAND2	0.00205339
TBPL1	0.00205339
SAFB2	0.00205339
HDAC4	0.00205339
ZNF518A	0.00205339
ZBTB39	0.00205339
RNF10	0.00205339
ZBTB40	0.00205339
RBX1	0.00205339
MED6	0.00205339
SRA1	0.00205339
MED16	0.00205339
NR1H3	0.00205339
ZNF263	0.00205339
CEBPZ	0.00205339
ZNF197	0.00205339
SNAPC5	0.00205339
PCGF3	0.00205339
NPM3	0.00205339
HMG20A	0.00205339
N4BP2L2	0.00205339
HOXB13	0.00205339
ARID3B	0.00205339
CTCF	0.00205339
PHTF1	0.00205339
TOB2	0.00205339
ZNF268	0.00205339
RUVBL2	0.00205339
BRD8	0.00205339
VAX1	0.00205339
RBPMS	0.00205339
PRDM4	0.00205339
NUDT5	0.00205339
XRN2	0.00205339
IKZF2	0.00205339
MTF2	0.00205339
[truncated: 184 more rows]

## Sheet: Supplementary Table S5
Supplementary Table S5. TF overexpression in TCGA LUSC compared to normal samples.
Gene	logFC
PRAME	8.07456
HOXC13	7.74896
FOXE1	7.66789
DLX6	7.60865
HOXD11	7.15489
ZIC5	6.97514
ZIC2	6.95333
HOXD13	6.93241
PITX1	6.80063
GRHL3	6.72883
BARX1	6.6027
IRX4	6.20716
PITX2	6.08285
HMGA2	5.93856
DLX5	5.80789
HOXA13	5.78139
TFAP2A	5.64528
HOXB13	5.55384
EN1	5.54811
HOXC11	5.39958
HOXC10	5.35274
DLX1	5.345
HOXA11	5.31729
FOXL2	5.31054
OTX1	5.29144
TP63	5.28645
LHX2	5.28609
BIRC5	5.26393
MYBL2	5.26001
BNC1	5.18947
DMRTA2	5.14893
CENPA	5.13494
HOXA10	5.05556
SOX2	5.02191
FOXM1	4.99645
DEPDC1	4.96811
SHOX2	4.89871
POU6F2	4.88236
DLX2	4.8713
MAGEA1	4.86092
HOXB9	4.85305
ZNF695	4.83421
AURKB	4.82962
PRDM13	4.78424
TRIM29	4.77964
E2F7	4.76482
MAGEA2	4.65375
CENPF	4.6342
EN2	4.52523
NKX2-5	4.50362
HOXD10	4.46728
PLK1	4.43838
SOHLH1	4.33502
FOXD3	4.32329
HOXC8	4.31734
EMX1	4.28565
FEZF1	4.28171
LHX5	4.24138
SP8	4.20821
DMRT1	4.18629
SOX21	4.16059
TRIP13	4.12462
DMRT3	4.02917
CCNA2	4.0166
SOX15	3.99137
RCOR2	3.9888
VAX1	3.9354
NKX3-2	3.89283
CCNE1	3.87885
HELLS	3.78917
SALL1	3.77457
E2F8	3.7698
BRIP1	3.75863
YBX2	3.74839
FOXN1	3.73363
ZNF280A	3.71864
SIX2	3.7103
FOXD1	3.6873
NR0B1	3.66137
DMBX1	3.56338
SALL4	3.54026
DPF1	3.53499
TWIST1	3.527
OVOL1	3.49649
PAX9	3.47718
ONECUT2	3.47311
ARNTL2	3.47042
HR	3.40599
TLX3	3.39585
CBX2	3.3759
HOXC9	3.35925
CDK1	3.34454
ZNF488	3.33497
ZNF556	3.33451
TLX1	3.32473
ASF1B	3.30143
OTX2	3.22294
E2F2	3.19777
BCL11A	3.18056
TBX18	3.17965
BLM	3.14214
SOX11	3.1412
SP9	3.12998
PTTG1	3.12746
ETV4	3.11868
EZH2	3.11412
BARX2	3.02942
HOXC6	3.02394
POU4F1	3.01219
LMO1	3.01033
ZIC1	2.90333
CHEK1	2.89567
NKX6-1	2.88994
MED12L	2.83621
HMGA1	2.82728
PAX7	2.81843
FOXH1	2.78305
LIN28B	2.77077
NR2E1	2.76866
NKX1-2	2.76748
CDK5R1	2.74956
DNMT3B	2.74439
HIST1H1D	2.73857
IRF6	2.7312
HOXA1	2.72803
ISL2	2.72406
GBX2	2.72072
GRHL1	2.69816
PDX1	2.68783
EYA2	2.64112
HES2	2.60647
KCTD1	2.59687
WDHD1	2.59034
HIST1H1B	2.57313
PAX3	2.57231
GRIP1	2.5654
SIX1	2.52669
CDX2	2.48887
TP73	2.4861
CHAF1B	2.47985
POU3F2	2.47651
HMX1	2.47568
ZNF750	2.47247
SIX4	2.4681
LMX1B	2.44951
ONECUT1	2.4362
POU3F1	2.43558
SALL3	2.43189
HMGB3	2.41318
TLX2	2.4038
HIST1H1E	2.37632
SOHLH2	2.35125
TIMELESS	2.34232
ISL1	2.29138
ATAD2	2.29064
SIM2	2.29051
DMRT2	2.28232
ZIC4	2.27502
PRRX2	2.26493
CHEK2	2.25113
DPPA2	2.22763
TFAP2B	2.21217
ASCL4	2.20319
LHX8	2.20248
TFAP2C	2.19581
PAX1	2.18747
MYCN	2.17219
HOXD3	2.17027
CDX1	2.14727
JUP	2.1409
ACTL6A	2.13792
NPM3	2.1281
MESP2	2.11682
NKX2-3	2.10902
HMX2	2.08194
ZNF367	2.06567
NEUROD2	2.05819
BEND6	2.05513
TULP1	2.04454
HOXC5	2.01019
BRDT	2.00909
BRCA1	2.00821
ATOH7	1.99798
SOX1	1.99745
HOXB7	1.99563
TFAP4	1.99482
MSGN1	1.98038
FOXP3	1.9724
MIXL1	1.97022
NR5A1	1.95584
NEUROG2	1.95176
VAX2	1.94889
ALX1	1.94615
GMNN	1.93824
LHX1	1.92368
MYOD1	1.92152
RFX8	1.91949
FOXG1	1.89957
MNX1	1.88914
GSC	1.8849
TAF7L	1.88415
ZNF703	1.85852
SOX12	1.82421
FOXE3	1.8204
SNAI2	1.81976
SIAH2	1.79434
E2F1	1.766
DVL3	1.73722
TCF19	1.73394
MDFI	1.72953
ZFHX4	1.72568
HOXD9	1.724
PAK6	1.70766
GRHL2	1.70278
ZNF648	1.69503
SUV39H2	1.69318
RAX	1.67879
AIM2	1.6702
BRCA2	1.66891
ZFP64	1.66628
SOX4	1.66291
LBX2	1.64346
PRDM12	1.64161
HNF4G	1.63566
LEF1	1.63179
PAX2	1.61768
DLX3	1.61023
YEATS2	1.61009
H2AFY2	1.60356
SOX9	1.58809
CIDEA	1.5849
ZNF280B	1.58381
ZBTB8B	1.58294
ZIC3	1.58236
RARG	1.58188
TBX1	1.57889
NOTCH3	1.57801
CTCFL	1.57672
PIR	1.56879
POU2AF1	1.56532
ASCL2	1.56509
RBL1	1.55826
PITX3	1.51685
WT1	1.51074
TTF2	1.50221
HOXC4	1.4974
RUVBL1	1.48658
GLIS1	1.48583
HOXD12	1.48026
RNF168	1.47874
TBL1XR1	1.4615
BCL11B	1.46135
TAF4B	1.46131
TCF3	1.45627
SSX4	1.45242
HOXD4	1.44525
TOP1MT	1.44306
TFDP2	1.41259
KAT2A	1.41227
OSR2	1.40997
ZBTB12	1.40827
LHX3	1.40653
HOXB8	1.39205
FHL2	1.3919
HOXD8	1.38905
TBX20	1.37579
LIN9	1.3545
TGIF2LX	1.34514
TRIB3	1.34484
NKX2-2	1.34469
BASP1	1.33994
LOXL2	1.33983
HEATR1	1.33815
OTP	1.33796
RUNX2	1.334
PIK3R2	1.33255
ZNF74	1.32703
GTF2IRD1	1.32599
JARID2	1.315
TFAP2D	1.31434
CBX8	1.31413
KDM5B	1.31068
GTF2A1L	1.30392
NPAS2	1.30038
PRDM9	1.29775
TRIM16	1.29492
NFE2L3	1.29341
NME2	1.29166
GATA4	1.28404
DNMT1	1.28085
ZNF280C	1.28005
FAM83G	1.27956
MSC	1.27637
TXN	1.2668
H2AFZ	1.26631
SUV39H1	1.2624
MAFA	1.26085
E2F3	1.26083
PABPC1L	1.25944
MEF2B	1.25748
ATF5	1.25551
TCF20	1.2543
TFB2M	1.24805
SIX3	1.24417
ENO1	1.24026
ZNF131	1.23897
SSX1	1.23783
HDGF	1.23615
TBL1X	1.23515
HMGB2	1.23427
ANKRD2	1.23406
RBBP8	1.22953
CSNK2A1	1.22893
DLX4	1.22195
HES6	1.22153
TARBP1	1.21537
TBX6	1.21109
ZNF639	1.20749
MSX2	1.20535
DNAJC2	1.203
KLF5	1.18711
EGFR	1.16878
HDAC2	1.16812
MYBBP1A	1.16579
ZNF385A	1.16387
ZNF146	1.15692
MED10	1.14774
HDAC1	1.14238
CARM1	1.14219
ZNF771	1.14078
RAN	1.13308
HLTF	1.13288
MAZ	1.13121
GLI4	1.12729
ZNF469	1.12671
HSPA1B	1.12567
TDG	1.12502
ZNF692	1.12427
TSHZ2	1.12328
TRIM28	1.12312
ZNF786	1.11987
TFDP1	1.11733
NR1D1	1.11583
ZNF217	1.11513
TAF1A	1.11192
TBX15	1.1111
ILF2	1.10797
TRPS1	1.0965
PAWR	1.08252
ZNF107	1.0814
ZNF711	1.08113
SPIC	1.07713
SSRP1	1.07665
SMARCB1	1.07664
ZNF296	1.05514
NKRF	1.04119
KDM1A	1.04053
EMX2	1.03973
BEND3	1.03902
ZNF623	1.03882
NOL11	1.03844
ARID3C	1.03793
CASK	1.03738
ZNF774	1.03504
YEATS4	1.03202
ZNF114	1.02983
GLI2	1.02726
LRPPRC	1.02636
WDR5	1.02511
DBX2	1.02144
CBX3	1.02095
MAD2L2	1.01821
FRK	1.01448
INSM1	1.01181
ZNF273	1.00807
NUP62	1.00414
ZBED4	1.004
ST18	1.0037
TGIF2	0.998372
C1QBP	0.997707
NEUROG1	0.995441
MESP1	0.984253
KHSRP	0.9762
SATB2	0.975226
DHX36	0.970982
HOXA9	0.970417
EYA1	0.967996
MTA1	0.966384
TCFL5	0.964731
ZNF286A	0.95616
KDM3A	0.954533
NKX2-4	0.952068
PIAS3	0.95064
PAX5	0.94949
CDK2	0.948987
TAF2	0.946492
ZNF138	0.944813
STRAP	0.943578
ZNF485	0.942992
PAXIP1	0.940806
SP7	0.940118
DHX33	0.937803
PHOX2A	0.936009
FOXK1	0.935415
ARHGEF5	0.934597
NOC2L	0.9342
ZNF436	0.93136
CBX4	0.926456
ZNF530	0.925697
HOXC12	0.924426
ZNF749	0.919728
MYNN	0.918482
PHF5A	0.91726
CEBPG	0.916709
PHF21B	0.915387
SAMD4B	0.912726
FOXB1	0.911706
ZNF326	0.911393
WDR77	0.906141
BCL9	0.903113
MEN1	0.902671
FOXK2	0.896883
ZNF770	0.895928
FOXQ1	0.893372
DBX1	0.892662
AEBP2	0.891758
POU3F3	0.891656
NCL	0.890153
SP6	0.890013
NIF3L1	0.889638
MTA2	0.888177
PA2G4	0.888166
HMGXB4	0.887202
ANP32E	0.882662
EHMT2	0.880272
MYF6	0.87853
RUVBL2	0.876453
LEO1	0.87605
ESF1	0.87344
ZNF121	0.871384
ZNF215	0.871143
HES1	0.871009
CDYL	0.865534
ALX4	0.865419
TRIM11	0.865379
DEK	0.864882
ELK4	0.860554
EVX1	0.860215
HIST1H1C	0.85972
HSPA1A	0.857429
TBX10	0.854857
CITED4	0.854711
ARID3A	0.85401
SENP1	0.853771
TAF5	0.853484
KIAA1549	0.853439
MYB	0.853278
PRMT1	0.852893
MNAT1	0.850896
MED20	0.847732
TBR1	0.84245
ZNF716	0.841799
PYGO2	0.841748
GTF2H3	0.841298
ZNF532	0.836432
KDM4D	0.83487
PUF60	0.828707
HOXB3	0.827471
NONO	0.826036
DPY30	0.825087
SIM1	0.821915
ATXN7L3	0.816237
ZNF687	0.814068
RBAK	0.813677
ZNF696	0.812126
AHCTF1	0.811278
SOX10	0.810604
CNOT3	0.810209
DDIT3	0.80465
E2F6	0.804481
ZBTB39	0.803928
CBFA2T2	0.800422
PREB	0.79788
SSX2	0.797666
PRDM15	0.797128
INO80B	0.796633
ZNF518B	0.794855
HOXB1	0.793502
ZNF519	0.793026
ISX	0.792097
HIF1A	0.787381
OLIG2	0.782785
NUDT5	0.780723
EED	0.780626
ZNF408	0.779885
CDK8	0.779879
ZNF581	0.77925
ZNF93	0.779242
ADNP	0.778638
SFPQ	0.778188
DNAJA3	0.77674
ZNF212	0.775209
SERTAD2	0.774331
MAGED1	0.774067
GTF2E1	0.773072
YY1	0.770409
SMARCA4	0.769946
ZNF572	0.767328
ZNF507	0.765514
ZNF544	0.764434
TAF1D	0.763205
SRC	0.763164
FEZF2	0.762656
DDX54	0.762477
ZNF551	0.762184
TFCP2	0.761611
CDK5	0.760341
NPAS1	0.756765
WIZ	0.756408
FOSL1	0.756214
ZNF282	0.755938
SMARCD2	0.755402
NAA15	0.754182
ZNF16	0.753621
ZNF473	0.752114
CCAR1	0.751832
THOC5	0.751621
ZNF92	0.751274
ZNF7	0.750212
PLAGL2	0.748365
TGIF2LY	0.745027
GNL3	0.744999
ZBTB33	0.743544
ZNF343	0.740363
RNF2	0.739669
ZBTB41	0.739619
LPIN3	0.738633
ATF7IP	0.738582
PRMT5	0.73783
RECQL5	0.736889
SMARCD1	0.736261
HAT1	0.735797
ZNF512B	0.735449
SUZ12	0.731762
HIC2	0.730428
ZFP41	0.73038
RAG1	0.729321
SMAD1	0.727759
ELK1	0.727488
MYC	0.726019
TRERF1	0.723558
NCOA6	0.721313
ZNF384	0.721163
SMARCC1	0.721083
S100A9	0.718697
TLE3	0.717979
CHCHD2	0.717622
RPAP2	0.717404
APEX1	0.717184
THAP8	0.716998
TBPL1	0.715838
DVL2	0.715616
RBBP7	0.710628
MTA3	0.709704
POU2F1	0.708866
ZNF707	0.708626
TULP4	0.706492
ZBTB7C	0.704986
HOXA3	0.703603
HSF1	0.703508
MXD3	0.703096
CREB3L4	0.699833
ALX3	0.697678
FOXB2	0.69665
TAF4	0.694665
ASCC3	0.693738
REXO4	0.693597
HEXIM2	0.689675
NOBOX	0.688575
ZNF550	0.685367
ZNF286B	0.683953
ZNF706	0.68301
TAL2	0.682681
ZNF587	0.68223
TRIM37	0.678536
GTF2H4	0.677927
TGS1	0.677475
RFX7	0.676588
ZNF8	0.675923
HNRNPD	0.674131
SREBF1	0.673689
PPID	0.673135
PRMT6	0.669946
SAP130	0.667318
XRCC6	0.667157
HTATIP2	0.66663
DHX9	0.666497
AATF	0.665939
SOX14	0.660757
TCERG1	0.660612
BRD4	0.658254
RAD21	0.654801
TRIP6	0.654784
MED14	0.653353
TAF6	0.650955
ZNF318	0.650826
LHX4	0.649474
SLC2A4RG	0.648745
ZNF543	0.648221
ZNF480	0.647478
TEAD3	0.647102
SIRT7	0.645969
ZNF768	0.64558
SUB1	0.644733
NCK1	0.643503
HEY1	0.640875
NAB1	0.640856
OVOL2	0.640656
HCFC1	0.639971
KLF16	0.639923
ZKSCAN1	0.63971
CCNA1	0.639593
SMAD3	0.638911
PHF8	0.638285
BRMS1	0.637478
BHLHA15	0.637226
TADA1	0.635584
NPM1	0.635318
SUDS3	0.634098
PELP1	0.632238
NFE2L2	0.631564
ASCC2	0.629796
TFAM	0.629622
ONECUT3	0.628215
SUPT16H	0.626111
ANP32B	0.625845
ZNF775	0.625352
MED30	0.621869
ZNF3	0.620162
ZNF594	0.616566
TRIM24	0.616011
FOXC1	0.615293
PIAS2	0.614767
TCEA1	0.614294
ZNF260	0.61343
CALR	0.610809
AIRE	0.610145
ZNF70	0.606547
TULP3	0.601537
HES7	0.600258
PCGF6	0.60019
TRRAP	0.598759
BUD31	0.597814
ZNF777	0.595701
DDX1	0.595506
CDK12	0.595322
RBPJL	0.594926
ZNF679	0.592455
DBP	0.591016
LANCL2	0.590938
HNRNPC	0.590008
OLIG3	0.588032
HES4	0.585361
MEIS3	0.585083
ENY2	0.584346
NR6A1	0.580375
NFYA	0.580053
TAF6L	0.578128
NFXL1	0.576775
PATZ1	0.575405
PIAS4	0.574493
GCM1	0.574429
BRF2	0.573481
SP3	0.569458
BARHL2	0.567861
NR2F6	0.566886
SOX30	0.566659
KDM1B	0.565963
SCRT1	0.565732
ZNF526	0.564105
GMEB2	0.563172
VSX1	0.562284
PRRX1	0.561375
ZNF593	0.560569
ZNF558	0.560393
SS18L1	0.558743
TGIF1	0.557258
GATAD2A	0.555812
BAZ1B	0.555662
KDM5C	0.555335
AUTS2	0.552026
ZNF574	0.550919
PCGF1	0.549755
FOXI1	0.549682
THAP7	0.547963
ZNF622	0.547835
GABPB1	0.547105
ZNF48	0.545411
RBBP5	0.545147
SAFB	0.54464
NKX6-3	0.542293
HNRNPU	0.541811
CEBPZ	0.540513
SIX5	0.540175
FOXD2	0.5397
ZSCAN21	0.538361
GSK3B	0.537703
ZNF18	0.536928
RPRD1B	0.536721
ZNF462	0.536076
SND1	0.535171
SAP30	0.534022
CHD4	0.530441
TP53	0.530129
TCF15	0.529913
NFE2L1	0.528513
LIN54	0.528443
ERF	0.528177
ZNF517	0.526783
ZNF133	0.526726
ZNF787	0.526323
SIX6	0.525978
TCERG1L	0.525892
NIPBL	0.525834
EGR4	0.522922
ZNF398	0.521408
BANP	0.520855
RBM14	0.520842
FUS	0.520759
ESX1	0.519039
TAF15	0.517345
YY2	0.513875
DRAP1	0.51298
SETD1A	0.51156
PHB	0.511256
ETV6	0.510889
ZNF292	0.509496
EAF2	0.508299
HOMEZ	0.507377
ZNF668	0.507356
ZNF669	0.507276
ACTR5	0.505753
ZNF746	0.505691
SETDB1	0.505476
COPS5	0.505284
RFXANK	0.504465
ZNF174	0.50439
UBTF	0.504239
ZNF207	0.503821
ZKSCAN4	0.503641
MORF4L2	0.502068
ERCC2	0.501794
ZNF766	0.500922
CHRAC1	0.497034
ZNF81	0.496752
SKIL	0.495164
ZNF740	0.49459
PRNP	0.494549
NACA	0.490018
ZNF576	0.489136
ZNF202	0.48815
AXIN1	0.487755
RAI1	0.486821
ZNF12	0.485749
GTF2A2	0.48543
NACA2	0.484285
HTATSF1	0.483736
ZBTB5	0.483532
ZMYND8	0.483507
PAX6	0.482617
MED6	0.481711
GABPB2	0.480682
ZNF184	0.480364
TRIM32	0.479587
EHMT1	0.477852
YBX1	0.477163
EGLN1	0.477076
ASCC1	0.476185
HMG20B	0.474568
ZNF793	0.473967
TFB1M	0.473941
KDM4A	0.470275
VGLL4	0.469229
SPZ1	0.469103
ARGFX	0.468931
ZNF697	0.468457
CNOT1	0.468194
ZSCAN29	0.466561
MXD1	0.46607
TADA2A	0.465968
ZNF513	0.465296
PCGF3	0.465235
CHD7	0.463934
DR1	0.463819
THAP4	0.462305
GTF2A1	0.461893
SMYD3	0.461804
CDC5L	0.461025
ZNF200	0.45869
MAFG	0.458118
ELL3	0.457311
ZNF251	0.456999
ARID2	0.456462
CBFB	0.453712
ACTR6	0.453632
PMS1	0.453542
SUMO1	0.452846
SIRT5	0.451693
ACTN1	0.450207
IRF3	0.449893
ATMIN	0.449649
EHF	0.449502
ITGB3BP	0.448513
MBTD1	0.447258
LCOR	0.446913
CCDC59	0.446646
GCM2	0.446621
HAND2	0.446331
ZFAT	0.446234
ZNF670	0.445732
KDM5A	0.445395
SETD6	0.444715
E2F4	0.443892
ERCC3	0.442649
ZNF324B	0.441894
PHF19	0.440421
AURKAIP1	0.439565
ETV2	0.438738
EWSR1	0.438294
MED19	0.437542
COPS2	0.436698
ZKSCAN5	0.436059
BAZ1A	0.435894
ZNF567	0.435547
CCNK	0.433217
PPARA	0.432928
TAF11	0.431562
MTOR	0.431497
NR1I3	0.430626
ZFP62	0.430209
ZNF496	0.429807
FIZ1	0.428512
MED27	0.426494
TP53BP1	0.424759
ZNF256	0.424595
ZNF77	0.422065
ATOH1	0.421923
CSNK2A2	0.42186
PLAG1	0.421617
SUPT5H	0.419899
CCNC	0.419248
ESR2	0.417995
HSF4	0.4179
E4F1	0.417461
TERF1	0.416665
ZNF628	0.416558
ZSCAN20	0.416006
CDK13	0.415411
PPHLN1	0.4148
HSF2	0.41412
GLI3	0.413763
CHD6	0.413675
POLR2A	0.41177
ANP32A	0.41175
EYA3	0.411102
DPF2	0.410964
ZNF28	0.41053
MBD2	0.410129
NCOA3	0.409956
DAXX	0.408064
CDK7	0.407572
LDB1	0.40735
GTF2I	0.406969
ZBED1	0.406898
ZMYM2	0.406817
GON4L	0.405724
HNRNPK	0.404255
MBD4	0.402753
SSX3	0.400942
KDM2B	0.400556
ZFP30	0.400167
SMYD1	0.397823
MALT1	0.39747
HIRA	0.39606
ZNF789	0.395668
RBM15	0.395437
ZGPAT	0.395234
TAF1B	0.394881
PPIE	0.394393
ABT1	0.394099
POU4F2	0.393469
CC2D1A	0.392078
ZSCAN5A	0.391233
ADNP2	0.390324
RBMX	0.389919
REPIN1	0.389097
ZBTB11	0.389061
SCRT2	0.38896
ZNF284	0.388933
CHD1L	0.387625
ZNF562	0.387585
S100A8	0.386569
NFKBIB	0.385728
CBX5	0.38509
PSPC1	0.38369
ZNF213	0.382956
PRDM7	0.382835
POU3F4	0.381074
NAB2	0.380934
KLF1	0.380539
PURB	0.378112
FOXR2	0.377532
HES5	0.377446
STAT1	0.376653
ZNF579	0.376567
ZNF772	0.376163
ZNF148	0.376081
ZNF335	0.375458
CSRNP3	0.374593
ZNF57	0.372911
ESRRA	0.371318
ZNF714	0.3711
ACTL6B	0.368646
CNBP	0.368194
RNF8	0.367884
PIH1D1	0.367683
ZNF680	0.366883
WNT4	0.366164
ZNF391	0.366115
BRMS1L	0.365999
ZBTB26	0.365871
LTF	0.365384
POLR3F	0.365258
LYAR	0.364882
MED15	0.364237
XRN2	0.363989
ZNF460	0.362898
CNOT2	0.362871
ZNF2	0.362739
ZNF416	0.36263
SLC25A2	0.361888
FHL3	0.361244
SHOX	0.361185
NFRKB	0.361129
STK3	0.359529
SIVA1	0.357368
BRD1	0.357137
ZNF514	0.356114
MGA	0.35528
TXLNG	0.354409
TBP	0.352675
ASH2L	0.352291
TPR	0.35134
PLRG1	0.351303
MTDH	0.349279
RPRD1A	0.348298
MAEL	0.345903
PRMT7	0.345723
CHCHD3	0.345057
ZNF205	0.344172
ZNF606	0.340703
ZNF227	0.340435
ZNF691	0.339593
HNF1A	0.339547
SIN3A	0.339173
ZNF142	0.338356
ZNF300	0.337309
MED17	0.336191
HDAC3	0.335777
SETD1B	0.333463
CTCF	0.333246
ZNF275	0.332405
CDK5RAP3	0.329609
RELB	0.328362
ZNF26	0.327999
DMRTB1	0.327137
TEAD2	0.325562
POU5F1B	0.324902
TEAD4	0.324697
ZNF607	0.324518
EP400	0.324378
PRDM10	0.323891
SUPT3H	0.323499
ARID1A	0.321444
ZNF675	0.321227
ZBTB24	0.32115
BCAS3	0.320387
FOSL2	0.320342
HMX3	0.319807
ASCL1	0.318956
RLF	0.317841
HOXB2	0.315122
PHOX2B	0.314615
MYT1	0.31334
MED1	0.310826
GLI1	0.310724
ZSCAN5B	0.310701
ZBTB7B	0.309942
ZSCAN2	0.309546
ZNF565	0.308306
ZNF605	0.307347
EID2	0.307202
ARID3B	0.306418
ZNF283	0.305801
PRDM11	0.30491
YY1AP1	0.304487
CTNND1	0.301628
MNT	0.299654
DNTTIP2	0.299136
TAF10	0.299024
PHF12	0.29863
ELP2	0.297438
ZNF845	0.297069
MTF2	0.296365
RBBP4	0.294691
ANP32D	0.294201
POLR3C	0.294081
GTF2F1	0.29298
VHL	0.290267
ZNF618	0.290024
CIC	0.288902
RALY	0.288676
ZNF805	0.287028
MED8	0.286765
STAT2	0.285499
IKZF2	0.284355
CENPB	0.284238
ELF4	0.284141
ZFP91	0.283797
KDM2A	0.283688
TAF5L	0.283673
ZBTB32	0.28331
KDM4B	0.28305
BRD7	0.282541
MCRS1	0.281628
ZNF267	0.279417
DCAF6	0.279266
ZNF705D	0.278314
ZNF229	0.277996
ZNF827	0.277893
REST	0.27768
CHMP1A	0.277597
HDAC10	0.2774
TLE1	0.276796
SIRT6	0.274601
RTF1	0.273619
TBX22	0.273532
RRN3	0.273172
L3MBTL3	0.273025
RREB1	0.271308
CCNT1	0.27105
SPIB	0.270298
ZNF468	0.269524
GTF2H1	0.269117
ZNF75A	0.268765
SFRP4	0.267574
ZNF500	0.267109
ZXDC	0.265578
RNF4	0.265052
ZNF785	0.265025
HDAC8	0.264136
CREBZF	0.264065
SCAND1	0.262479
PQBP1	0.262195
SNAPC5	0.259726
ZNF764	0.259502
THAP9	0.258849
TRIM27	0.258492
SNAPC4	0.258459
SUPT7L	0.258433
NSD1	0.257138
MBD3	0.256428
SNX6	0.2559
SOX6	0.254544
CIZ1	0.253163
ZNF124	0.251065
EP300	0.250757
ITCH	0.250272
SMARCAL1	0.250108
SS18	0.249988
RSF1	0.247414
ZNF195	0.246843
ZNF233	0.245932
SMARCAD1	0.244784
BLZF1	0.242539
TDP2	0.241346
PPRC1	0.239704
MAF	0.239499
ZNF511	0.239117
GTF3A	0.236587
SNW1	0.234704
THAP10	0.23419
GATAD2B	0.23361
ZNF236	0.232554
NFATC2IP	0.232245
HINFP	0.231514
RARB	0.231426
ZNF765	0.231335
TERF2	0.23067
ZNF354A	0.230326
PRDM1	0.227475
AHRR	0.226552
TAF12	0.226275
PPARD	0.224261
TTF1	0.222097
SREBF2	0.221567
DEAF1	0.219385
PRPF6	0.21908
USF2	0.218952
ZNF341	0.21887
STRN3	0.218826
ZNF600	0.218375
NPAT	0.21791
ZNF143	0.217907
MBD1	0.216647
SP1	0.216251
ZNF584	0.216101
NDUFA13	0.215078
MED12	0.214718
CDC73	0.214104
PHIP	0.214101
ZNF419	0.213271
ATF6B	0.213209
PROP1	0.212908
ZNF317	0.21228
MYOG	0.209773
ECD	0.209764
ZBTB45	0.207951
MAF1	0.206848
WDR61	0.206638
CXXC1	0.206439
ELOF1	0.20624
RPTOR	0.206197
PAX4	0.205773
ZNF616	0.204256
BRD3	0.203498
ZNF446	0.202905
ASF1A	0.202074
ZNF180	0.200924
BRF1	0.19997
ZNF638	0.199524
ANKRA2	0.198071
CSRNP2	0.197292
NEUROD4	0.195991
ZNF239	0.195534
CCNT2	0.194915
ZFX	0.193205
FGFR2	0.191752
PAF1	0.19096
GBX1	0.188837
NRBF2	0.18789
RNF20	0.187487
HSPA8	0.187049
DNAJB1	0.186977
ZNF223	0.186726
MYCBP	0.186656
NKX2-6	0.1864
SMAD2	0.186392
MXI1	0.186015
SSBP3	0.185689
SMURF1	0.185632
ZBTB3	0.185271
ZNF490	0.183569
RUNX1	0.183071
ZNF497	0.182114
ZNF557	0.180553
GZF1	0.179717
TAB1	0.178885
CHD8	0.178506
ZNF534	0.178144
TBX19	0.177645
EVX2	0.176035
BACH2	0.175534
MYBL1	0.175037
ZBTB6	0.172884
SS18L2	0.172206
SMYD2	0.171701
PCGF2	0.171072
BPTF	0.170353
RBM39	0.168745
CEP290	0.168395
CNOT7	0.168392
MMS19	0.167955
ZNF443	0.166247
MED13	0.166021
UNCX	0.165578
ZNF79	0.163913
LZTS1	0.163874
ZNF337	0.163809
TNP1	0.163631
ZNF629	0.163299
GTF2H5	0.163218
GMEB1	0.16254
SRCAP	0.162521
TBPL2	0.16084
THAP3	0.159729
BTF3	0.157284
NFYC	0.155614
SMARCE1	0.155255
SSX5	0.154246
ELP4	0.153339
ZBED5	0.153137
MED28	0.152967
PML	0.152652
MED9	0.152493
SAFB2	0.149917
SLTM	0.149835
RBX1	0.149736
ZMIZ2	0.148885
KDM6A	0.148676
ZNF646	0.146311
MED21	0.145619
RWDD3	0.144739
TET2	0.14461
EBF3	0.143692
ZNF813	0.143358
NKAP	0.14289
SAP30BP	0.142845
PRDM4	0.142304
LEUTX	0.141112
TFDP3	0.141107
PARK7	0.139583
C1D	0.13934
JMY	0.138931
FOXJ2	0.138215
ZNF263	0.136778
CBX6	0.13648
UXT	0.135994
GTF2H2	0.135126
ZNF324	0.135016
ATF4	0.134029
PRDM14	0.133881
ACTN4	0.133166
ZNF664	0.133016
TRAPPC2	0.132259
ZNF841	0.131945
WWOX	0.130934
HMGB1	0.13084
TAF1	0.130584
BAZ2A	0.129036
ANKRD30A	0.128966
POU4F3	0.127086
ZNF674	0.126931
SFMBT1	0.126533
ZBTB17	0.125652
THAP11	0.125105
ZSCAN12	0.124823
CRTC2	0.124299
ZNF134	0.124191
COMMD1	0.124021
TAF1L	0.123865
ZSCAN22	0.123159
ZBTB25	0.122946
ASH1L	0.122245
ATF2	0.121745
ZNF479	0.121715
POU2F3	0.121668
NEDD8	0.120724
NRIP1	0.119746
TSC22D4	0.118493
ZNF644	0.117744
GATAD1	0.117467
SUPT6H	0.116161
TNKS	0.115611
MAML1	0.115293
ING1	0.114826
INO80C	0.114498
ETV3L	0.113641
ZNF101	0.113614
HKR1	0.113079
RUNX3	0.112853
GSX2	0.112663
SF1	0.111865
HINT1	0.111516
ZNF84	0.111255
ZNF430	0.110775
SUPT4H1	0.109791
ZNF30	0.109125
ZNF232	0.108916
ZNF821	0.10863
ZNF560	0.108272
ARID1B	0.108025
ZNF609	0.107977
MED23	0.107698
CHD3	0.107576
ZFPM1	0.106221
ZNF780B	0.105049
ZNF624	0.104605
BBX	0.104552
RBM15B	0.104342
SPEN	0.104114
IKBKG	0.100702
THRAP3	0.100152
DMRTC2	0.0997382
SIN3B	0.0988302
ZNF566	0.0988226
CENPT	0.0978595
RHOXF2B	0.0978546
BRD2	0.0977449
BHLHE23	0.0967435
TAF9	0.0965269
RLIM	0.0950656
SUFU	0.0949764
ATF1	0.0946761
FOXD4L6	0.0943668
THAP1	0.0936275
GSC2	0.0933024
BTG1	0.0931729
TCF12	0.0914923
TRIP11	0.0914517
ZNF814	0.0903589
ZNF182	0.0891996
KLF3	0.0889935
TAF8	0.0888133
CREBBP	0.087962
ZNF713	0.0868501
ZNF440	0.0864782
CLOCK	0.0863093
DYRK1B	0.0861566
ZNF414	0.0861307
L3MBTL2	0.0854405
ZBTB2	0.0848195
ZNF484	0.0842672
ZFP14	0.0833342
DMTF1	0.0823078
BSX	0.0801934
PHF21A	0.0799903
ZNF658	0.0784126
ZNF592	0.0783603
ZIM3	0.0776523
BTRC	0.0772674
TOP1	0.0771686
RAP2C	0.0768867
BCLAF1	0.0753282
ZNF561	0.0748851
EDF1	0.0739693
HMGXB3	0.073604
ZNF225	0.0721677
ZNF234	0.0708003
MYF5	0.0701403
NPM2	0.0697234
PKNOX1	0.0695509
PDCD4	0.0692899
TFAP2E	0.068462
SMAD5	0.0682142
RNF6	0.0659849
ZNF829	0.0642891
TNIP2	0.06407
TPRX1	0.0639878
E2F5	0.0625408
ZNF782	0.0623175
HIF1AN	0.0618131
BRWD1	0.058842
RCOR1	0.0584556
ZNF735	0.056007
ZNF354B	0.0555626
FOXJ3	0.0548859
MED18	0.0544661
ZNF319	0.0515953
MBD3L2	0.0514516
GSX1	0.0508731
HESX1	0.0506052
WWP1	0.0498403
ZBTB44	0.0497584
BCL9L	0.0483963
ZNF503	0.0476416
KLF14	0.0475177
BARHL1	0.0464489
MED4	0.0459429
CNOT6	0.0455269
DTX1	0.0447956
HDAC4	0.0446915
INO80E	0.0431934
NUP98	0.042396
ETV3	0.040259
JMJD6	0.0390475
ZNF71	0.0359943
RCOR3	0.0359467
HMGB4	0.0352595
ZNF304	0.0343573
PIM1	0.0343558
NMI	0.0338825
MDM2	0.0335448
ZNF516	0.033433
DGKQ	0.0333887
NEUROD6	0.0327635
MAX	0.0309316
ZBTB37	0.0303461
ZKSCAN3	0.0301998
TSC22D2	0.0301733
TRIP4	0.0287576
ZNF773	0.0286591
THAP6	0.0286157
CDX4	0.0273985
SNIP1	0.0273548
RBCK1	0.0269863
DOT1L	0.0242757
CTDP1	0.0229739
STK36	0.0228786
DDX20	0.022059
VGLL2	0.0216568
ZNF281	0.0214732
ZNF155	0.0214005
CRX	0.0212351
ZFP1	0.0206271
TAF13	0.0205624
TAB3	0.0201973
ZNF287	0.0198291
PMF1	0.0197232
FERD3L	0.0194823
NLK	0.0192103
POU5F2	0.0191558
KCNIP3	0.0188673
FOXP2	0.0184798
ZNF529	0.0173386
ZNF397	0.0172518
FBXW7	0.0158298
ZSCAN10	0.0155821
ZNF461	0.0152069
ZNF652	0.0146656
ZNF417	0.0145034
SSX7	0.0125324
MED29	0.0110002
ZNF17	0.0108454
MDM4	0.00932266
CTBP1	0.00861283
ZNF45	0.00841493
SRFBP1	0.00739961
ZBTB48	0.00727573
ZNF221	0.0065618
ZNF518A	0.00650098
ATN1	0.00603876
HEXIM1	0.00574004
FOXL1	0.0051611
ZNF383	0.00448528
CDY1	0.00363158
ASCL3	0.00281629
SOX3	0.00129327
YWHAB	0.000437667
ZNF394	0.000237157
ZNF157	-0.000978205
TRIM33	-0.00189854
ZNF395	-0.00203913
WAC	-0.00445661
MBD3L1	-0.00448893
HES3	-0.00466199
CDY1B	-0.00567941
RNF111	-0.0061216
GRHPR	-0.0067252
NRF1	-0.00834345
SMARCC2	-0.0090578
HDAC9	-0.0102205
NHLH1	-0.0102699
CTBP2	-0.0104904
CNOT10	-0.0108637
SQSTM1	-0.011671
MYSM1	-0.0117611
RNF25	-0.0127819
SP140L	-0.0129447
PELI1	-0.0143497
BCL10	-0.0144355
ZNF776	-0.0161534
FOXR1	-0.017565
SSU72	-0.0183241
BTAF1	-0.0204331
PROX1	-0.0211362
ZNF547	-0.0222103
CREG1	-0.0257418
MED24	-0.026436
USF1	-0.0264404
ZNF554	-0.0275683
NOTCH1	-0.0289466
ZNF311	-0.0299478
LOXL3	-0.0299786
CTH	-0.0301394
TAX1BP1	-0.0307013
PLSCR1	-0.0327049
ZNF586	-0.0329296
DUX4	-0.0339196
ARID4B	-0.034583
ZFP36L1	-0.0348184
SGK1	-0.0367805
NR1D2	-0.0367824
ELL	-0.0396618
THYN1	-0.0400265
BMI1	-0.0410577
TCP10L	-0.0414408
ARNTL	-0.0418407
RING1	-0.0427524
ZNF410	-0.0429262
INSR	-0.0446494
MED25	-0.0453982
ZNF580	-0.0470362
ZNF140	-0.0473273
THAP5	-0.0475215
VDR	-0.0481276
ZNF780A	-0.0496819
TRADD	-0.0506737
ZNF548	-0.0521932
ZNF253	-0.0525926
ZKSCAN2	-0.0535795
ZNF630	-0.0550248
MSL3	-0.0556012
MED31	-0.0559915
LMX1A	-0.0593094
ZNF362	-0.0593858
CTR9	-0.0611733
ZNF276	-0.0622918
ZBTB7A	-0.0624606
MED26	-0.063065
RFX5	-0.0631207
BRD8	-0.0637698
ZNF837	-0.0646671
NKX3-1	-0.0649468
ZFP37	-0.065172
MKL1	-0.0651925
CDK9	-0.0655648
TAF1C	-0.0657806
TAF9B	-0.0662175
ZXDB	-0.067209
RXRB	-0.0684057
ZNF700	-0.0692302
XIAP	-0.0692316
GPBP1L1	-0.0696245
ZNF169	-0.0700046
MIER2	-0.0702993
NFX1	-0.0710706
CUX1	-0.071267
ZHX1	-0.0712731
ZNF599	-0.0714374
ZSCAN16	-0.0720283
FOXA1	-0.0730068
BCOR	-0.0741453
ZNF117	-0.0758896
ZNF570	-0.075942
TOX4	-0.0760193
FOXP4	-0.0783868
HMG20A	-0.0786075
ING4	-0.0807388
ZNF678	-0.0823151
ZNF710	-0.0829028
ZNF721	-0.0834051
SNAPC2	-0.0857603
ATF6	-0.086554
TRIM25	-0.0875526
ZNF420	-0.0876004
NFKB2	-0.0876928
ZNF37A	-0.0894648
ZNF614	-0.090372
ZNF823	-0.0925362
SEBOX	-0.0927296
TOPORS	-0.0934378
TSG101	-0.0953037
ZNF641	-0.0960929
MYCBP2	-0.0962024
MED13L	-0.096611
HSBP1	-0.0979582
ZNF226	-0.0992469
CREB1	-0.100306
AEBP1	-0.100454
PTF1A	-0.101806
SRF	-0.102299
RELA	-0.10344
ZNF791	-0.103963
FOXN2	-0.103966
ZNF784	-0.104366
ESRRB	-0.104764
ZXDA	-0.105047
MLLT1	-0.105293
RIPPLY1	-0.107019
SRA1	-0.10754
ZNF512	-0.108106
NANOG	-0.108492
ZNF264	-0.112233
MED22	-0.112442
ZNF250	-0.113109
ZNF747	-0.114228
SIRT3	-0.117136
RB1	-0.118163
ABL1	-0.119706
RNF10	-0.121994
BIRC2	-0.122211
MED16	-0.122588
ERBB2	-0.123756
ELF3	-0.124114
ZNF266	-0.125306
NFATC4	-0.12537
ZNF425	-0.126042
ZMYM5	-0.127269
ASXL1	-0.127297
ZNF555	-0.127364
ZNF589	-0.129233
LIN28A	-0.130788
YAF2	-0.131087
ZGLP1	-0.131693
ARHGAP5	-0.131697
RNF141	-0.1324
ETV7	-0.13305
ZNF653	-0.133134
GPS2	-0.133965
ARID5B	-0.135943
RXRA	-0.136665
MEAF6	-0.137103
POU2F2	-0.137392
UBP1	-0.137726
ZNF32	-0.137726
ZNF449	-0.13773
SIRT2	-0.138033
HIVEP1	-0.138565
ZNF672	-0.139575
IKBKB	-0.140439
PHF10	-0.140957
ZNF575	-0.142348
REL	-0.143422
TUB	-0.143493
OGT	-0.144974
PHF20	-0.146738
ZNF358	-0.14783
EPC2	-0.148565
ZNF445	-0.149747
ZNF689	-0.150206
POU5F1	-0.150693
MAFB	-0.153508
ZNF235	-0.154383
ZNF277	-0.154405
CHUK	-0.154553
ZNF527	-0.155452
TRIM6	-0.15702
BCL6	-0.157298
IRF7	-0.15869
CDKN1B	-0.158935
DMAP1	-0.162244
ZFP57	-0.162708
MORF4L1	-0.163637
MLLT10	-0.165042
ZNF836	-0.168847
ATF7IP2	-0.169429
PIN1	-0.170824
ZNF655	-0.171143
ZNF790	-0.171229
ZNF720	-0.1717
HDAC6	-0.17187
ZNF268	-0.173719
DACT1	-0.173977
PBX4	-0.174064
KDM3B	-0.174514
ZNF230	-0.175057
ZNF510	-0.175348
CAMTA1	-0.176679
TADA3	-0.177029
NRG1	-0.177229
CREB3L2	-0.178123
ZNF222	-0.179573
CBL	-0.18071
ZNF878	-0.181961
CSDE1	-0.183454
ELL2	-0.183754
CTNNB1	-0.184463
SOX13	-0.186044
ZNF451	-0.18651
CTNNBIP1	-0.186585
NCOA2	-0.189146
TSHZ3	-0.189483
FOXN4	-0.192074
CARHSP1	-0.192323
ZNF444	-0.193617
VEGFA	-0.194335
ZFP90	-0.194489
KLF7	-0.194541
ZNF860	-0.194596
TAF7	-0.196736
CDY2B	-0.196877
HSFX2	-0.196919
KLF12	-0.19809
ZNF23	-0.198615
ZNF35	-0.198859
ZNF197	-0.200849
ZNF165	-0.200907
HIVEP2	-0.202139
HMBOX1	-0.202529
ZNF699	-0.202823
CSRP3	-0.202884
SON	-0.204653
EAPP	-0.204796
ZNF552	-0.206756
CECR2	-0.207071
ZNF248	-0.209847
MLX	-0.210598
SP2	-0.210627
PICALM	-0.211093
ZHX2	-0.21206
ZNF426	-0.213128
ARL2BP	-0.214865
CIR1	-0.215123
SAV1	-0.21573
ZNF280D	-0.215748
PBX2	-0.216312
INO80D	-0.216754
AFF2	-0.217068
ZBTB38	-0.218394
MLXIP	-0.218775
ZNF800	-0.219794
NFYB	-0.219988
PCBD1	-0.219993
SP4	-0.220036
ING5	-0.221623
ZNF90	-0.223131
MTF1	-0.223267
HOXA7	-0.223345
TCF7	-0.224613
PEX14	-0.224781
FOXD4L5	-0.224928
ZNF85	-0.226396
PSEN1	-0.226881
ZBTB43	-0.228554
DAPK3	-0.229204
ZNF99	-0.230102
ZNF627	-0.230353
TCF7L1	-0.231339
TGFB1	-0.234121
BCL3	-0.235034
SSBP2	-0.236095
VSX2	-0.236131
HEY2	-0.237019
ZBTB34	-0.237296
BACH1	-0.23893
CREB3	-0.240025
IRF2	-0.240337
CDYL2	-0.240562
ELF2	-0.24073
ZNF160	-0.24098
ZNF431	-0.244045
ZNF14	-0.244281
PARP9	-0.245168
ACTB	-0.24542
PPARGC1B	-0.247032
ZNF320	-0.248694
ZNF211	-0.252004
PEX2	-0.252232
NCOR1	-0.252937
ACTR8	-0.255406
ATRX	-0.256273
ZNF569	-0.258148
FOXO3	-0.258188
MEIS2	-0.25847
RFX6	-0.262592
ZNF407	-0.262905
ZBTB1	-0.263378
THAP2	-0.263577
DDX17	-0.264598
SOX8	-0.265093
MIER3	-0.26542
GPBP1	-0.26595
SMARCA5	-0.266021
IRF5	-0.267829
NCOA1	-0.268132
RFX1	-0.268896
ZNF681	-0.270919
NR1I2	-0.272172
ZNF564	-0.273696
FLII	-0.277179
ZBTB10	-0.277306
TCF25	-0.277975
FEV	-0.279636
ZNF524	-0.280268
NOTCH2	-0.281095
RAX2	-0.281383
PCBD2	-0.28402
PRDM2	-0.284286
RAF1	-0.285118
ZNF24	-0.285529
TFE3	-0.286864
TSHZ1	-0.288005
TAF3	-0.289182
PBX1	-0.290054
CNOT6L	-0.291157
EBF4	-0.291223
YAP1	-0.291269
CAMK4	-0.292933
NOTO	-0.29524
PYCARD	-0.295677
KDM4C	-0.296116
TCF23	-0.296151
ZNF573	-0.296181
ESRRG	-0.297515
HOXA6	-0.29883
FOXD4L3	-0.298869
TRAF6	-0.29981
ZNF76	-0.30175
ZNF404	-0.301836
BHLHE40	-0.301844
ZNF778	-0.302262
ZNF302	-0.302834
ATF7	-0.3062
XPA	-0.30745
ZNF621	-0.307463
TIRAP	-0.311189
ZNF619	-0.311231
ZNF585A	-0.311799
ELP3	-0.311892
SLC30A9	-0.312706
SETD2	-0.313681
ZNF219	-0.315233
IRF9	-0.321426
ZNF611	-0.323039
PBRM1	-0.32712
ZNF846	-0.327236
ZNF571	-0.327478
ZNF177	-0.329286
NR2C2	-0.329892
ZNF432	-0.330361
KAT5	-0.330488
ZFHX3	-0.33163
PIAS1	-0.333076
PARP12	-0.333154
ZBTB40	-0.336115
MEOX1	-0.336727
ZNF181	-0.338641
MZF1	-0.339116
TCEAL4	-0.343859
SMAD4	-0.344905
PRMT2	-0.346128
TCEA2	-0.347402
PRDX5	-0.350392
SMARCA1	-0.3532
ZNF345	-0.353746
CAMK2D	-0.356671
LRRFIP2	-0.358126
ZNF224	-0.358432
PHTF1	-0.360577
SYK	-0.362486
NR1H2	-0.362966
ZNF189	-0.365692
INO80	-0.367192
KLF8	-0.367854
PARP10	-0.368643
IRX6	-0.3704
ZNF549	-0.370792
ZNF41	-0.372736
SAP18	-0.374551
ZNF22	-0.377308
PHF2	-0.377434
CCDC88A	-0.377797
NFIL3	-0.378873
LPIN1	-0.379607
PSIP1	-0.381727
FOXN3	-0.382851
ZNF559	-0.384157
ZNF684	-0.384937
ZBTB49	-0.386096
NFATC3	-0.386187
CHD1	-0.387458
RNF14	-0.388191
ZNF141	-0.389042
ZNF34	-0.389475
FOXD4	-0.393502
GFI1	-0.394223
SETD7	-0.394397
PURA	-0.397071
RFXAP	-0.397892
GTF2B	-0.400352
MECP2	-0.403603
HOXB6	-0.404208
TRAK1	-0.406026
SLC26A3	-0.408469
EAF1	-0.408498
NEUROD1	-0.410331
GTF2H2C	-0.41088
CHD9	-0.413601
SMURF2	-0.413613
ZNF33A	-0.41451
NCOR2	-0.414602
SERTAD3	-0.416157
C6orf89	-0.416657
ZNF688	-0.41836
ING3	-0.418815
RBPJ	-0.41945
ARNT	-0.421005
AIP	-0.42402
NFKB1	-0.424942
FAM170A	-0.427349
TERF2IP	-0.431737
RERE	-0.433194
ZMIZ1	-0.435531
CCDC62	-0.436221
WWTR1	-0.439319
CCDC85B	-0.439961
ZNF546	-0.441304
STAT3	-0.44159
PTEN	-0.442101
ZNF80	-0.446578
NKX6-2	-0.452019
BAHCC1	-0.457027
MYO6	-0.457765
ZNF853	-0.459918
TOB2	-0.462256
NR2C1	-0.463252
PER2	-0.463378
ZNF654	-0.464189
ZNF625	-0.464568
HBP1	-0.464857
FOXA3	-0.465183
PADI2	-0.466634
ZNF732	-0.468927
TBL1Y	-0.469796
ZNF20	-0.471407
ZNF333	-0.471611
CRK	-0.473207
GABPA	-0.47478
ZNF501	-0.475679
ZFP82	-0.475836
GATA3	-0.476963
XBP1	-0.47727
IRF4	-0.47791
ZNF98	-0.478891
ZNF613	-0.479929
ZNF136	-0.480556
EID1	-0.480946
TLE4	-0.485065
CASZ1	-0.485685
FBXW11	-0.486937
ZNF100	-0.488965
NKX2-8	-0.489976
BAZ2B	-0.491095
FOXC2	-0.493577
DACH2	-0.497068
MLLT3	-0.497511
VEZF1	-0.500815
PRDM8	-0.503559
ZNF568	-0.504533
NOD2	-0.508455
KDM5D	-0.509122
AFF4	-0.50978
CEBPA	-0.511167
FOXS1	-0.511349
ZNF274	-0.514959
PFDN5	-0.516908
EPC1	-0.517504
ZNF808	-0.519098
ZNF563	-0.519552
RALGAPA1	-0.519867
WDTC1	-0.520408
PHF1	-0.52057
ZBTB42	-0.521635
ZNF708	-0.523887
TCEAL5	-0.523968
HDAC5	-0.5298
ZNF350	-0.530241
FLNA	-0.532495
ZNF10	-0.533032
DDX5	-0.533058
TOB1	-0.535778
ZBTB22	-0.536999
SMARCA2	-0.538671
ELK3	-0.539352
IRX5	-0.539954
ZNF83	-0.540791
ZNF329	-0.542891
CTDSP1	-0.549727
BDP1	-0.551298
KANK1	-0.554522
CRTC1	-0.556342
STAT6	-0.558323
RFX3	-0.559423
RHOXF1	-0.559761
AHR	-0.56047
TEAD1	-0.563773
ZNF175	-0.566456
ANKAR	-0.568872
TULP2	-0.569702
FOXO1	-0.570823
SETD3	-0.572743
ZNF701	-0.573496
TNIP1	-0.573583
ZCCHC18	-0.574024
ELF1	-0.574434
SCMH1	-0.576936
MKL2	-0.577101
TADA2B	-0.579011
DMRTC1	-0.580757
CGGBP1	-0.582923
MED7	-0.585992
SETBP1	-0.586456
CCNH	-0.587861
EID3	-0.588821
CREM	-0.59017
CCND1	-0.590237
ZSCAN23	-0.590618
ARGLU1	-0.5933
LBX1	-0.593313
MLLT6	-0.59588
TEF	-0.599975
EGLN2	-0.600606
ZNF91	-0.601963
IKZF5	-0.603839
AES	-0.60598
FOXD4L1	-0.607511
ZNF285	-0.614347
[truncated: 497 more rows]

## Sheet: Supplementary Table S6
Supplementary Table S6. Top enriched TFs by BART and ChEA3 among the top 500 genes upreguatled with histological grades (BART results were ranked by Irwin Hall p-value. ChEA3 results were ranked by the MeanRank results).
BART	Gene	Irwin Hall P-value		ChEA3	Gene	MeanRank
	TP63	3.612e-07			FOXM1	2.5
	TP53	1.936e-06			CENPA	3
	MYC	0.0002782			ZNF367	7
	KLF5	0.0005614			E2F1	7
	MBD3	0.0007635			PA2G4	11
	BANF1	0.0007784			TFDP1	15.25
	HCFC1	0.0008245			DNMT1	18.5
	PAF1	0.0008724			MYBL2	18.67
	JUND	0.000939			E2F7	20
	E2F1	0.001324			HMGA1	26
	E2F4	0.001345			ARNTL2	36
	ZNF143	0.001367			ZNF695	37.33
	PRMT1	0.001411			ZNF93	51.33
	KLF4	0.00155			PITX1	53
	KDM5A	0.00155			GRHL3	53.33
	SIN3A	0.001672			ZNF750	56.25
	INTS12	0.001723			ZNF878	60.5
	DNMT3A	0.001827			TP63	61.6
	SOX9	0.001827			MYC	62.17
	NELFA	0.00202			TCF3	64
	FOXD2	0.002381			HMGA2	68
	FOSL1	0.003037			ZBED4	68
	EHF	0.00315			TP53	69.2
	NRF1	0.003188			ETV4	70.25
	KDM5B	0.003306			E2F4	71
	SAP30	0.003979			E2F8	71.67
	TFDP1	0.003979			SOX15	72
	SIX5	0.003979			OVOL1	75.33
	BRPF3	0.003979			NKX12	81
	DDX21	0.004024			KLF5	82.8
	MYCN	0.004069			PRMT3	86.67
	FOSL2	0.004115			FOSL1	90.6
	GRHL1	0.004347			ZNF888	96
	PHF8	0.004395			ZNF598	96.67
	KLF9	0.004491			BNC1	96.67
	ZEB1	0.004491			FOXN1	97.33
	GMEB2	0.004589			ZNF92	97.5
	PHIP	0.004738			IRF6	100
	ELK4	0.00489			ZNF280C	100.7
	TAFII	0.005046			TFAP2C	101.2
	BRCA1	0.005151			CEBPZ	104.6
	NELFE	0.005258			GRHL2	104.8
	ARNT2	0.005312			TEAD4	106.7
	JUN	0.005367			REXO4	110.5
	RBP2	0.005476			EHF	110.8
	POLR2A	0.005873			TFAP2A	112
	FOXM1	0.005931			GATAD2A	118.3
	BCL3	0.006108			CHAMP1	119.5
	RXRA	0.006167			ZNF714	120.7
	MEN1	0.006288			ESRRA	121.4

## Sheet: Supplementary Table S7
Supplementary Table S7. Differential expression results for the TEAD-TP63 directly regulated genes.
EnsembleID	siYT logFC	siYT p-value	siYT adj p-value	siTEAD logFC	siTEAD p-value	siTEAD adj p-value	siTP63 logFC	siTP63 p-value	siTP63 adj p-value	Direction	hgnc_symbol
ENSG00000187608	1.67302	3.92205e-11	3.10037e-10	1.70321	9.76777e-07	3.83383e-06	1.13588	7.22573e-07	4.25372e-06	Repressed	ISG15
ENSG00000204219	1.89557	2.67812e-10	1.73204e-09	2.50744	1.44216e-11	1.80018e-10	1.53672	5.50823e-10	8.48328e-09	Repressed	TCEA3
ENSG00000179163	0.797394	4.879e-14	8.52361e-13	0.756885	1.28597e-08	7.6717e-08	0.60839	1.16786e-11	3.16071e-10	Repressed	FUCA1
ENSG00000225492	1.22327	6.4167e-08	2.50502e-07	1.91959	6.65645e-08	3.38489e-07	1.30402	1.9201e-07	1.32356e-06	Repressed	GBP1P1
ENSG00000173947	2.13308	1.77329e-12	1.99647e-11	0.513095	0.0306508	0.0470755	1.87052	4.57757e-11	1.0192e-09	Repressed	PIFO
ENSG00000163346	1.77818	2.5457e-20	3.78497e-18	0.925985	1.27859e-11	1.62515e-10	0.8202	1.67344e-15	2.20042e-13	Repressed	PBXIP1
ENSG00000120341	0.770772	0.000670405	0.00126907	0.708379	0.000476099	0.00107257	0.643254	0.00178314	0.00425352	Repressed	SEC16B
ENSG00000234678	1.63445	3.34631e-11	2.68165e-10	1.74341	9.69318e-12	1.28485e-10	1.24805	5.63763e-09	6.17729e-08	Repressed
ENSG00000163435	0.65571	3.568e-13	4.86248e-12	0.652238	2.82412e-12	4.46364e-11	0.516776	1.12708e-10	2.15786e-09	Repressed	ELF3
ENSG00000203697	2.59214	1.29858e-17	7.26677e-16	1.43956	1.77803e-10	1.66981e-09	2.10127	2.023e-15	2.58685e-13	Repressed	CAPN8
ENSG00000196975	0.597087	8.26247e-12	7.76572e-11	0.53397	1.35356e-09	1.02889e-08	0.680629	2.77044e-12	9.92656e-11	Repressed	ANXA4
ENSG00000150556	0.741835	2.74524e-07	9.44548e-07	1.93841	7.12757e-17	5.13998e-15	0.707539	9.01559e-08	6.83302e-07	Repressed	LYPD6B
ENSG00000163251	0.625462	3.18486e-08	1.31575e-07	1.05849	3.27529e-15	1.2841e-13	0.685333	1.22411e-10	2.30251e-09	Repressed	FZD5
ENSG00000134121	1.48696	1.10282e-07	4.12554e-07	1.83568	8.53219e-10	6.7703e-09	1.07218	1.42186e-05	6.00905e-05	Repressed	CHL1
ENSG00000213689	1.37234	2.48844e-16	9.03338e-15	1.39062	8.01836e-16	4.02886e-14	0.85686	2.88487e-10	4.82479e-09	Repressed	TREX1
ENSG00000145022	1.28199	2.83697e-16	1.00378e-14	0.880707	1.75346e-11	2.14076e-10	0.597934	3.90007e-08	3.31055e-07	Repressed	TCTA
ENSG00000173193	1.2615	7.09189e-13	8.92939e-12	0.803959	1.49707e-07	7.02501e-07	0.747981	3.40908e-08	2.95705e-07	Repressed	PARP14
ENSG00000014257	2.64899	1.03669e-14	2.2222e-13	1.25988	2.04619e-05	6.06708e-05	0.676563	0.00136547	0.0033566	Repressed	ACPP
ENSG00000121858	2.36291	1.53077e-18	1.19023e-16	1.76397	5.24989e-12	7.62713e-11	0.870498	8.36458e-10	1.20689e-08	Repressed	TNFSF10
ENSG00000078070	1.03495	5.43893e-16	1.76596e-14	0.625943	1.74809e-07	8.09379e-07	0.594376	6.54034e-10	9.81262e-09	Repressed	MCCC1
ENSG00000078081	0.957939	3.34277e-06	9.36244e-06	1.42229	0.000184795	0.000450975	0.730555	0.00014792	0.000472651	Repressed	LAMP3
ENSG00000270959	1.41521	1.49675e-10	1.02845e-09	0.722767	3.63886e-05	0.000102046	1.30454	4.20479e-10	6.69022e-09	Repressed	LPP-AS2
ENSG00000251152	1.6267	2.12197e-13	3.06687e-12	1.18224	4.05256e-10	3.47099e-09	1.31492	8.18053e-11	1.65007e-09	Repressed
ENSG00000163644	0.643265	3.21331e-06	9.05062e-06	1.23975	2.78909e-10	2.49637e-09	1.12622	6.60424e-12	1.97532e-10	Repressed	PPM1K
ENSG00000138640	1.4493	5.74375e-20	7.10395e-18	1.13435	1.82707e-09	1.35046e-08	0.841051	4.46753e-13	2.16963e-11	Repressed	FAM13A
ENSG00000242110	0.711367	1.78934e-10	1.2023e-09	0.585562	1.85247e-06	6.84254e-06	0.514458	2.00277e-08	1.86097e-07	Repressed	AMACR
ENSG00000204287	2.54303	1.585e-18	1.21714e-16	1.04052	7.65363e-10	6.16098e-09	1.54038	5.23748e-15	5.36764e-13	Repressed	HLA-DRA
ENSG00000242574	2.65656	2.66407e-17	1.34902e-15	1.07482	7.65513e-07	3.07398e-06	1.58836	4.51761e-11	1.00746e-09	Repressed	HLA-DMB
ENSG00000112773	1.5425	1.00875e-11	9.25689e-11	1.51782	4.77097e-09	3.16503e-08	1.45469	2.45194e-11	5.90244e-10	Repressed	FAM46A
ENSG00000074706	1.26565	4.68453e-13	6.18818e-12	0.738743	1.34103e-07	6.37011e-07	0.862599	8.89651e-05	0.000300386	Repressed	IPCEF1
ENSG00000006747	1.75806	1.76893e-10	1.19088e-09	2.42254	2.75503e-15	1.12447e-13	1.35692	1.32776e-08	1.30602e-07	Repressed	SCIN
ENSG00000104611	0.943561	2.91706e-16	1.02952e-14	0.601184	5.33492e-09	3.50077e-08	0.69659	1.0434e-12	4.36723e-11	Repressed	SH2D4A
ENSG00000104313	1.36002	5.06457e-10	3.09484e-09	1.20955	3.21782e-10	2.83633e-09	1.42622	3.79669e-13	1.89671e-11	Repressed	EYA1
ENSG00000156804	1.83656	1.92867e-12	2.15641e-11	0.920411	1.86722e-07	8.59393e-07	0.702724	2.24298e-05	8.96294e-05	Repressed	FBXO32
ENSG00000104518	1.05334	1.3796e-15	3.90309e-14	0.565884	3.82634e-07	1.64316e-06	0.957198	2.87366e-13	1.49452e-11	Repressed	GSDMD
ENSG00000178685	1.01225	1.00538e-10	7.16897e-10	0.948089	4.79718e-08	2.52237e-07	0.847568	1.49384e-08	1.44485e-07	Repressed	PARP10
ENSG00000226752	1.02997	8.50699e-13	1.05123e-11	0.858623	2.36957e-10	2.16261e-09	0.64091	5.40366e-09	5.97274e-08	Repressed	PSMD5-AS1
ENSG00000196693	1.24673	6.89599e-09	3.27039e-08	0.625433	0.00052434	0.00117177	0.954826	2.83156e-06	1.42529e-05	Repressed	ZNF33B
ENSG00000161328	1.58164	3.84082e-09	1.92055e-08	0.890405	5.3743e-05	0.000145893	1.2475	4.65792e-08	3.86731e-07	Repressed	LRRC56
ENSG00000245532	0.837629	2.1027e-08	9.01729e-08	0.811399	1.37621e-07	6.515e-07	0.636009	9.9211e-06	4.35434e-05	Repressed	NEAT1
ENSG00000021300	1.86931	4.64181e-14	8.13976e-13	0.998261	8.39286e-07	3.33939e-06	0.802807	5.93181e-05	0.000211289	Repressed	PLEKHB1
ENSG00000137745	2.38406	7.34924e-14	1.20414e-12	4.3695	3.58104e-13	7.40579e-12	1.42247	3.3719e-08	2.93002e-07	Repressed	MMP13
ENSG00000196323	1.1449	4.6057e-13	6.09557e-12	0.501473	5.03184e-08	2.63778e-07	0.551308	6.18128e-06	2.86133e-05	Repressed	ZBTB44
ENSG00000166106	1.1802	1.86374e-05	4.58021e-05	2.92135	1.35989e-11	1.7144e-10	0.657067	0.000348365	0.00100217	Repressed	ADAMTS15
ENSG00000257084	1.34316	1.41083e-11	1.25272e-10	0.760415	1.9107e-05	5.69323e-05	0.633119	2.15372e-05	8.65838e-05	Repressed
ENSG00000185432	1.92951	2.23737e-08	9.55375e-08	1.74569	5.2212e-05	0.000141959	1.75013	1.56949e-12	6.14481e-11	Repressed	METTL7A
ENSG00000012822	1.22631	5.35e-22	2.07699e-19	0.677411	1.73874e-15	7.70694e-14	0.507614	6.40424e-13	2.95571e-11	Repressed	CALCOCO1
ENSG00000122971	0.517873	5.53847e-06	1.48609e-05	0.594854	3.02178e-06	1.06447e-05	0.598724	2.49663e-08	2.25961e-07	Repressed	ACADS
ENSG00000139508	1.4452	1.22113e-16	4.88066e-15	0.618403	3.64926e-06	1.2625e-05	0.869501	3.70811e-08	3.16689e-07	Repressed	SLC46A3
ENSG00000165821	2.36307	5.88533e-13	7.58095e-12	1.04435	0.000231694	0.000554839	0.763918	0.000555232	0.00151861	Repressed	SALL2
ENSG00000139890	1.25264	1.52333e-08	6.73312e-08	2.13115	1.81797e-13	4.09426e-12	0.794761	6.20179e-05	0.000219559	Repressed	REM2
ENSG00000197249	1.29123	7.01587e-11	5.19078e-10	0.550149	0.000911081	0.0019327	0.677732	3.67141e-05	0.00013849	Repressed	SERPINA1
ENSG00000168350	2.53304	5.88191e-18	3.7102e-16	1.61025	3.80449e-13	7.76407e-12	1.10129	9.08942e-11	1.81242e-09	Repressed	DEGS2
ENSG00000172183	0.872906	1.80288e-10	1.21081e-09	1.01592	1.48361e-07	6.96889e-07	0.600238	9.70095e-07	5.50313e-06	Repressed	ISG20
ENSG00000162078	1.59842	5.0788e-23	3.38006e-20	0.989884	2.34627e-18	3.29852e-16	0.78033	1.95215e-16	3.72726e-14	Repressed	ZG16B
ENSG00000179583	1.68682	2.13213e-13	3.07837e-12	0.573888	3.70345e-05	0.000103691	1.26788	6.31776e-11	1.34311e-09	Repressed	CIITA
ENSG00000069764	1.36358	1.6114e-10	1.09751e-09	0.897943	9.81452e-06	3.11229e-05	1.73463	4.30375e-13	2.0974e-11	Repressed	PLA2G10
ENSG00000102934	0.898299	9.94246e-15	2.13778e-13	0.774488	1.37074e-09	1.04024e-08	0.710178	5.14858e-09	5.73171e-08	Repressed	PLLP
ENSG00000205220	1.06569	2.19677e-15	5.80378e-14	0.820912	1.1794e-12	2.10448e-11	0.686108	5.51688e-09	6.08341e-08	Repressed	PSMB10
ENSG00000167711	1.8809	8.71999e-14	1.40081e-12	1.56525	5.72638e-12	8.19175e-11	0.703431	0.000658466	0.00176223	Repressed	SERPINF2
ENSG00000183018	0.777179	1.96788e-09	1.05215e-08	0.510039	4.12196e-06	1.41096e-05	0.730864	2.49316e-05	9.84688e-05	Repressed	SPNS2
ENSG00000167741	0.953081	8.09412e-09	3.791e-08	0.549244	5.07689e-09	3.34723e-08	0.693198	1.21353e-10	2.28879e-09	Repressed	GGT6
ENSG00000132530	1.0118	3.25658e-06	9.15775e-06	0.570668	0.0298619	0.0460162	1.26115	6.06967e-08	4.84808e-07	Repressed	XAF1
ENSG00000073605	1.50392	1.84082e-13	2.71672e-12	2.05625	1.1852e-15	5.61077e-14	1.47652	3.05375e-14	2.28834e-12	Repressed	GSDMB
ENSG00000168517	1.03664	7.41624e-09	3.49141e-08	1.00786	1.03388e-06	4.04316e-06	0.541981	0.000552346	0.0015116	Repressed	HEXIM2
ENSG00000005882	1.72753	1.33897e-19	1.48519e-17	0.703164	9.13397e-07	3.60848e-06	1.13247	4.08282e-15	4.51637e-13	Repressed	PDK2
ENSG00000261040	2.10601	4.55896e-18	3.01972e-16	2.40405	5.70135e-19	1.05802e-16	0.696289	9.56627e-07	5.43779e-06	Repressed
ENSG00000227036	1.12113	2.72879e-17	1.36694e-15	0.924846	8.41278e-15	2.80789e-13	0.575681	1.23973e-09	1.67111e-08	Repressed	LINC00511
ENSG00000129654	2.36288	2.74894e-16	9.82589e-15	0.803416	0.00224712	0.00438277	1.84011	7.95854e-08	6.12851e-07	Repressed	FOXJ1
ENSG00000070526	0.606837	3.5952e-11	2.86959e-10	1.1829	3.95641e-16	2.18513e-14	0.630013	5.50229e-12	1.71953e-10	Repressed	ST6GALNAC1
ENSG00000108679	0.916407	3.06685e-13	4.24799e-12	1.0418	1.02986e-13	2.50725e-12	0.932643	1.02346e-13	6.39147e-12	Repressed	LGALS3BP
ENSG00000173762	1.51051	2.44865e-07	8.4961e-07	1.27014	8.60371e-06	2.76168e-05	0.954603	0.000304338	0.000891335	Repressed	CD7
ENSG00000141574	1.91895	1.5652e-18	1.20858e-16	2.11609	3.42015e-18	4.32743e-16	1.11063	4.18609e-10	6.66808e-09	Repressed	SECTM1
ENSG00000141401	1.40508	4.31906e-14	7.63246e-13	0.737273	1.0837e-08	6.5721e-08	0.807021	2.70765e-10	4.56892e-09	Repressed	IMPA2
ENSG00000115255	1.48894	5.41892e-15	1.26225e-13	0.632267	0.000356204	0.000824626	0.69692	1.95663e-07	1.34475e-06	Repressed	REEP6
ENSG00000065717	0.514883	8.913e-06	2.30043e-05	0.700491	2.97699e-05	8.51144e-05	0.800458	1.3513e-09	1.80061e-08	Repressed	TLE2
ENSG00000156413	1.64104	1.03645e-18	8.47102e-17	1.2014	2.3246e-17	2.14264e-15	0.60604	1.73098e-09	2.20736e-08	Repressed	FUT6
ENSG00000127220	0.855698	3.6685e-10	2.30328e-09	0.817584	4.44012e-11	4.85448e-10	0.666154	1.07744e-08	1.08038e-07	Repressed	ABHD8
ENSG00000196218	0.6465	0.000112432	0.000240231	0.520872	0.000239611	0.000572318	0.541174	9.64639e-05	0.000322812	Repressed	RYR1
ENSG00000123810	1.36479	5.89173e-14	1.00174e-12	0.766891	4.39061e-07	1.86363e-06	0.601115	2.00147e-06	1.04913e-05	Repressed	B9D2
ENSG00000178386	0.579471	5.28385e-08	2.09972e-07	0.656236	2.01669e-08	1.14752e-07	0.626114	1.94965e-08	1.81767e-07	Repressed	ZNF223
ENSG00000090554	1.20235	3.04201e-07	1.03771e-06	1.18406	7.18434e-08	3.63078e-07	0.696771	0.000231263	0.000700119	Repressed	FLT3LG
ENSG00000104870	1.00005	1.8756e-15	5.08998e-14	0.576993	2.03982e-11	2.45166e-10	0.744172	5.84026e-15	5.78478e-13	Repressed	FCGRT
ENSG00000152433	0.963002	4.87593e-07	1.59779e-06	0.533002	0.0038701	0.00721748	0.73597	5.25721e-05	0.000190028	Repressed	ZNF547
ENSG00000101210	0.942231	7.02498e-05	0.00015567	1.56957	4.14694e-09	2.79231e-08	0.951233	3.31814e-05	0.000126189	Repressed	EEF1A2
ENSG00000130589	0.977226	1.13357e-09	6.41147e-09	0.928968	1.01184e-05	3.1999e-05	0.568577	1.25886e-05	5.38549e-05	Repressed	HELZ2
ENSG00000203896	1.38821	1.07987e-09	6.15758e-09	1.91204	1.57959e-11	1.95246e-10	0.530559	0.0021358	0.0050082	Repressed	LIME1
ENSG00000159228	1.07266	1.49755e-14	3.08521e-13	0.927702	1.32119e-15	6.12946e-14	0.500612	3.27391e-07	2.11748e-06	Repressed	CBR1
ENSG00000157601	1.603	2.40541e-10	1.57683e-09	0.833882	0.00104862	0.00219074	1.16564	6.11535e-08	4.87435e-07	Repressed	MX1
ENSG00000215458	1.10999	1.73132e-06	5.09863e-06	0.554137	0.00359805	0.00675629	0.819505	5.4271e-05	0.000195208	Repressed
ENSG00000153234	1.84131	1.94013e-19	2.03874e-17	1.56063	8.8165e-18	9.51225e-16	0.986789	5.63905e-08	4.55108e-07	Repressed	NR4A2
ENSG00000178537	1.21004	3.77057e-13	5.11955e-12	0.919711	3.73963e-10	3.23683e-09	0.591892	1.80048e-06	9.54915e-06	Repressed	SLC25A20
ENSG00000113916	1.44222	5.0771e-22	2.02736e-19	1.47024	1.70485e-24	3.51871e-21	0.858289	4.24628e-13	2.08381e-11	Repressed	BCL6
ENSG00000168394	0.823873	1.32925e-09	7.39554e-09	1.04617	9.95038e-07	3.90001e-06	0.737772	1.45194e-07	1.03462e-06	Repressed	TAP1
ENSG00000247317	2.02595	1.61985e-12	1.8679e-11	1.17263	9.53177e-07	3.75179e-06	1.29029	8.10216e-08	6.21443e-07	Repressed
ENSG00000160932	1.44502	4.46608e-20	5.83345e-18	1.50904	2.49314e-18	3.46995e-16	0.834848	1.91402e-11	4.78952e-10	Repressed	LY6E
ENSG00000132274	1.07463	4.62368e-15	1.10086e-13	1.15888	7.00691e-15	2.41131e-13	1.0112	8.28565e-13	3.63162e-11	Repressed	TRIM22
ENSG00000149489	0.973233	4.65569e-06	1.26641e-05	1.24599	3.63e-08	1.96432e-07	0.881993	8.30161e-06	3.72051e-05	Repressed	ROM1
ENSG00000139178	1.09121	1.0647e-17	6.12358e-16	0.847342	6.48411e-14	1.68684e-12	0.667018	6.33328e-11	1.34358e-09	Repressed	C1RL
ENSG00000100918	1.07425	1.68203e-08	7.36587e-08	1.82409	1.08239e-12	1.94635e-11	1.27042	6.19747e-13	2.89273e-11	Repressed	REC8
ENSG00000102996	0.762126	1.90388e-12	2.1321e-11	1.23386	6.78971e-18	7.62091e-16	0.587701	1.32972e-09	1.78036e-08	Repressed	MMP15
ENSG00000159792	0.8149	2.83507e-09	1.45887e-08	0.806842	9.4351e-09	5.82857e-08	0.501686	1.22743e-05	5.2591e-05	Repressed	PSKH1
ENSG00000214447	1.493	1.163e-09	6.55671e-09	0.709194	0.000402069	0.000920092	1.39475	2.63629e-11	6.30267e-10	Repressed	FAM187A
ENSG00000167131	0.97913	6.07042e-06	1.61539e-05	0.530677	0.00923299	0.0159218	1.05239	6.12004e-08	4.87435e-07	Repressed	CCDC103
ENSG00000181523	0.752817	6.16715e-10	3.69765e-09	0.705968	1.68157e-09	1.2529e-08	0.664773	3.71413e-09	4.29963e-08	Repressed	SGSH
ENSG00000099330	1.04985	4.89887e-11	3.76811e-10	0.91001	3.52262e-09	2.41754e-08	0.707147	1.44234e-07	1.02937e-06	Repressed	OCEL1
ENSG00000269640	2.4037	1.25814e-15	3.61063e-14	1.21639	5.16241e-06	1.73552e-05	1.54965	9.36293e-11	1.85107e-09	Repressed
ENSG00000130303	1.74602	3.98253e-14	7.17267e-13	1.8818	5.84297e-12	8.31518e-11	1.40579	5.84545e-12	1.81046e-10	Repressed	BST2
ENSG00000233622	1.33172	1.30766e-07	4.80943e-07	1.55306	7.53127e-09	4.76672e-08	0.786524	0.00035034	0.00100681	Repressed	CYP2T2P
ENSG00000105327	0.849523	1.28907e-07	4.75106e-07	0.927154	0.000113632	0.000288111	0.781074	1.7768e-12	6.82233e-11	Repressed	BBC3
ENSG00000105559	1.05554	5.86148e-08	2.30956e-07	1.08576	0.00103945	0.00217386	0.84461	5.0628e-06	2.39123e-05	Repressed	PLEKHA4
ENSG00000167554	1.44078	9.89007e-12	9.09964e-11	0.577653	0.000618235	0.00135977	1.36012	2.64211e-11	6.30577e-10	Repressed	ZNF610
ENSG00000154930	3.35431	6.06364e-21	1.37967e-18	1.55802	5.9459e-08	3.06047e-07	1.43283	4.80613e-10	7.5321e-09	Repressed	ACSS1
ENSG00000100350	0.80336	1.84482e-09	9.90138e-09	0.758916	1.10887e-07	5.37745e-07	0.76685	3.50632e-09	4.07939e-08	Repressed	FOXRED2
ENSG00000185436	1.45626	2.15818e-14	4.26629e-13	0.847575	7.88312e-08	3.94524e-07	0.597244	9.59498e-06	4.23077e-05	Repressed	IFNLR1
ENSG00000196843	1.40476	1.09897e-13	1.71803e-12	0.789158	1.34211e-06	5.10646e-06	0.507751	8.32221e-05	0.000283122	Repressed	ARID5A
ENSG00000004468	1.60662	4.32378e-07	1.42994e-06	3.02793	6.50702e-12	9.08755e-11	1.05043	7.16124e-08	5.56994e-07	Repressed	CD38
ENSG00000177409	1.28292	1.34597e-09	7.47964e-09	0.553006	0.00273452	0.00524591	1.10469	1.41644e-08	1.38155e-07	Repressed	SAMD9L
ENSG00000059378	1.1597	3.12594e-11	2.52532e-10	0.925568	5.71804e-06	1.9058e-05	0.674725	7.16822e-06	3.26933e-05	Repressed	PARP12
ENSG00000166275	0.801757	5.87672e-08	2.31361e-07	0.566769	4.26754e-07	1.81471e-06	0.829357	8.87817e-09	9.09213e-08	Repressed	C10orf32
ENSG00000205213	0.695935	2.36819e-08	1.0051e-07	0.879353	1.22416e-06	4.70529e-06	0.505759	2.37407e-08	2.1684e-07	Repressed	LGR4
ENSG00000182782	1.14678	8.68808e-12	8.10578e-11	1.28223	2.01622e-09	1.47074e-08	0.541194	2.6144e-06	1.33429e-05	Repressed	HCAR2
ENSG00000073910	1.77914	3.66994e-12	3.7714e-11	1.07441	2.45756e-06	8.83377e-06	1.64899	3.22456e-13	1.65235e-11	Repressed	FRY
ENSG00000226137	1.01674	2.5789e-11	2.14087e-10	0.6715	8.85625e-09	5.51258e-08	0.84103	1.99137e-12	7.52189e-11	Repressed	BAIAP2-AS1
ENSG00000105767	1.24516	7.23401e-22	2.59237e-19	1.08684	1.14188e-14	3.65348e-13	0.52703	2.87845e-12	1.02347e-10	Repressed	CADM4
ENSG00000132821	1.38332	5.83964e-13	7.52904e-12	1.43083	1.8677e-10	1.74931e-09	1.33469	9.31433e-16	1.39595e-13	Repressed	VSTM2L
ENSG00000237330	-2.16245	6.29716e-15	1.42829e-13	-1.05993	1.37344e-10	1.32747e-09	-0.500475	0.000259311	0.000774101	Induced	RNF223
ENSG00000097021	-0.958784	4.33252e-11	3.37898e-10	-0.94304	3.26385e-16	1.86173e-14	-0.988466	1.55387e-15	2.1027e-13	Induced	ACOT7
ENSG00000069812	-2.68131	2.04473e-15	5.47455e-14	-1.81439	7.75713e-15	2.61413e-13	-1.73305	4.87797e-12	1.57019e-10	Induced	HES2
ENSG00000116285	-0.802551	8.84715e-17	3.70733e-15	-0.879597	2.42759e-17	2.20831e-15	-0.63528	1.89031e-08	1.77303e-07	Induced	ERRFI1
ENSG00000189410	-2.13471	6.85877e-07	2.17958e-06	-3.02402	1.54428e-12	2.64045e-11	-1.96495	2.10557e-07	1.44001e-06	Induced	SH2D5
ENSG00000158055	-0.789267	5.83369e-06	1.55833e-05	-0.902541	1.80488e-07	8.33454e-07	-0.733141	2.74407e-06	1.38827e-05	Induced	GRHL3
ENSG00000176092	-2.62929	2.03921e-12	2.25832e-11	-1.07986	3.82775e-08	2.06091e-07	-0.827071	1.66971e-07	1.16771e-06	Induced	AIM1L
ENSG00000168389	-0.792483	1.92252e-11	1.65757e-10	-0.750868	1.82587e-06	6.75863e-06	-1.41344	1.76811e-15	2.30317e-13	Induced	MFSD2A
ENSG00000142945	-0.973183	0.000716469	0.00134824	-0.982052	3.62066e-07	1.56271e-06	-1.13816	4.41326e-05	0.000162903	Induced	KIF2C
ENSG00000173846	-1.219	1.97695e-13	2.89015e-12	-0.606726	1.74237e-07	8.07267e-07	-1.2332	2.13957e-11	5.2688e-10	Induced	PLK3
ENSG00000222009	-1.33559	1.69331e-09	9.15145e-09	-0.998854	1.31982e-07	6.28224e-07	-1.61322	1.89733e-08	1.77806e-07	Induced	BTBD19
ENSG00000157077	-1.08023	4.94301e-17	2.23571e-15	-0.79278	1.29938e-11	1.64407e-10	-0.537572	3.62733e-11	8.30175e-10	Induced	ZFYVE9
ENSG00000162433	-0.921935	1.34411e-10	9.3366e-10	-1.71977	7.08903e-15	2.43017e-13	-0.501932	2.57672e-08	2.31924e-07	Induced	AK4
ENSG00000116717	-1.13326	5.42606e-10	3.29e-09	-1.6204	4.28382e-12	6.39724e-11	-0.950372	2.39729e-16	4.32183e-14	Induced	GADD45A
ENSG00000092621	-0.873477	1.64344e-08	7.20928e-08	-0.816006	7.87823e-06	2.54939e-05	-0.543146	0.000173956	0.000544119	Induced	PHGDH
ENSG00000186364	-2.14857	8.15114e-08	3.12539e-07	-1.47283	2.63073e-06	9.39557e-06	-0.529994	0.0200411	0.035789	Induced	NUDT17
ENSG00000143369	-1.00351	1.11714e-11	1.01516e-10	-1.05951	7.6883e-12	1.04755e-10	-0.815439	3.70282e-08	3.16431e-07	Induced	ECM1
ENSG00000197747	-1.71647	7.64137e-12	7.28484e-11	-0.832559	1.68684e-12	2.83414e-11	-0.878359	1.25043e-07	9.06788e-07	Induced	S100A10
ENSG00000169509	-3.4742	1.7338e-15	4.75129e-14	-6.01349	5.66668e-17	4.30977e-15	-4.29539	5.50139e-11	1.19997e-09	Induced	CRCT1
ENSG00000163207	-1.88511	4.29665e-14	7.62056e-13	-3.97832	3.14835e-15	1.25196e-13	-2.24132	2.38897e-16	4.32183e-14	Induced	IVL
ENSG00000163209	-0.708749	1.74452e-09	9.41367e-09	-1.36053	1.86768e-10	1.74931e-09	-0.604822	7.50849e-06	3.40669e-05	Induced	SPRR3
ENSG00000169469	-1.529	6.10222e-16	1.95989e-14	-1.03411	1.71377e-11	2.09413e-10	-1.04899	2.63276e-08	2.36592e-07	Induced	SPRR1B
ENSG00000163216	-2.23082	2.1986e-22	1.09741e-19	-1.19618	7.69218e-12	1.04755e-10	-2.62264	7.80824e-24	1.08831e-19	Induced	SPRR2D
ENSG00000196754	-0.631984	0.00170708	0.00301621	-1.13157	9.72365e-07	3.81867e-06	-2.58742	4.67827e-11	1.03831e-09	Induced	S100A2
ENSG00000183856	-1.25079	3.26454e-06	9.17643e-06	-1.86018	7.51636e-10	6.06099e-09	-1.26001	2.772e-07	1.83545e-06	Induced	IQGAP3
ENSG00000183853	-1.40148	3.35275e-12	3.4787e-11	-1.88933	7.17256e-15	2.45277e-13	-1.51439	1.60572e-13	9.08002e-12	Induced	KIRREL
ENSG00000085552	-1.13418	2.45518e-07	8.51455e-07	-0.510186	0.000326266	0.000761396	-0.531015	5.03966e-07	3.09031e-06	Induced	IGSF9
ENSG00000162723	-2.07834	6.1239e-13	7.85929e-12	-1.34337	1.28036e-11	1.62592e-10	-0.950973	3.3888e-06	1.67493e-05	Induced	SLAMF9
ENSG00000058085	-1.71825	1.21836e-12	1.45041e-11	-0.954337	5.178e-19	1.00094e-16	-1.5464	6.39771e-15	6.19245e-13	Induced	LAMC2
ENSG00000118193	-0.973193	3.15669e-05	7.44606e-05	-1.685	3.99545e-08	2.13879e-07	-0.967517	6.34798e-06	2.92683e-05	Induced	KIF14
ENSG00000159166	-1.01981	3.63507e-09	1.82879e-08	-0.601788	5.24732e-07	2.19184e-06	-0.89813	9.92868e-10	1.39221e-08	Induced	LAD1
ENSG00000224818	-0.84932	5.02106e-07	1.6392e-06	-1.06415	2.69967e-06	9.6048e-06	-1.35418	8.99065e-11	1.7953e-09	Induced
ENSG00000159176	-1.23952	1.13634e-20	2.11094e-18	-0.833583	6.70129e-16	3.42899e-14	-0.531992	2.74399e-09	3.28178e-08	Induced	CSRP1
ENSG00000076356	-1.02873	4.28268e-12	4.3436e-11	-0.848582	3.65474e-13	7.51354e-12	-1.15698	7.50946e-19	4.55073e-16	Induced	PLXNA2
ENSG00000230937	-1.40222	8.57102e-10	4.97461e-09	-1.04065	2.1849e-13	4.80403e-12	-1.01532	7.31503e-12	2.13299e-10	Induced	MIR205HG
ENSG00000196878	-1.67823	6.91592e-19	6.02479e-17	-1.40999	4.1566e-09	2.79611e-08	-1.21963	5.53438e-17	1.32997e-14	Induced	LAMB3
ENSG00000123689	-2.38553	9.68465e-14	1.5416e-12	-2.60716	3.62006e-13	7.45326e-12	-2.13244	7.22387e-10	1.06546e-08	Induced	G0S2
ENSG00000162757	-1.1253	6.99288e-06	1.83535e-05	-0.658741	0.000432871	0.00098459	-1.34985	4.89251e-07	3.01596e-06	Induced	C1orf74
ENSG00000117595	-0.548551	1.7682e-06	5.19933e-06	-0.601313	1.30925e-08	7.79392e-08	-0.893833	1.88546e-14	1.53857e-12	Induced	IRF6
ENSG00000143811	-0.837588	2.91367e-14	5.48807e-13	-0.566316	3.64987e-10	3.16307e-09	-0.654147	2.68976e-13	1.40939e-11	Induced	PYCR2
ENSG00000171848	-0.926424	0.000928228	0.00171419	-0.529007	0.0253716	0.0397034	-0.861717	0.00110554	0.00277991	Induced	RRM2
ENSG00000150938	-0.861887	7.90699e-10	4.62377e-09	-1.04575	7.00322e-12	9.66014e-11	-0.764115	1.0207e-09	1.42239e-08	Induced	CRIM1
ENSG00000180398	-1.21741	3.72047e-19	3.56145e-17	-0.545273	9.30569e-10	7.33389e-09	-0.648135	9.24205e-10	1.31311e-08	Induced	MCFD2
ENSG00000115504	-0.538814	7.28163e-09	3.43347e-08	-0.974481	4.28907e-13	8.57691e-12	-0.693172	1.90541e-10	3.40361e-09	Induced	EHBP1
ENSG00000163235	-0.976697	4.29682e-07	1.42203e-06	-0.92379	1.36601e-07	6.4733e-07	-0.75472	7.16632e-06	3.26933e-05	Induced	TGFA
ENSG00000114993	-0.796712	3.47653e-08	1.42278e-07	-0.589489	1.57421e-07	7.34737e-07	-0.512123	9.97815e-07	5.63972e-06	Induced	RTKN
ENSG00000144136	-0.730714	1.55498e-07	5.63455e-07	-0.661965	1.63194e-06	6.09589e-06	-1.29224	2.2678e-12	8.3866e-11	Induced	SLC20A1
ENSG00000169607	-1.1297	2.86812e-05	6.8079e-05	-1.45241	1.78626e-07	8.25403e-07	-1.09311	2.01567e-05	8.17649e-05	Induced	CKAP2L
ENSG00000115008	-2.35465	9.6434e-15	2.07988e-13	-2.58346	7.50744e-15	2.5485e-13	-2.7455	3.44135e-15	3.99712e-13	Induced	IL1A
ENSG00000125538	-2.52204	7.75956e-17	3.31644e-15	-1.84862	1.4119e-17	1.44492e-15	-2.56588	3.29565e-22	1.53116e-18	Induced	IL1B
ENSG00000136689	-1.03952	9.95095e-11	7.11229e-10	-1.71588	1.86859e-13	4.17754e-12	-0.878323	1.09301e-09	1.50241e-08	Induced	IL1RN
ENSG00000157827	-1.34549	8.54998e-09	3.98847e-08	-1.4196	2.18988e-16	1.33679e-14	-1.24043	1.17003e-14	1.07147e-12	Induced	FMNL2
ENSG00000091436	-1.9249	2.18962e-15	5.80378e-14	-2.17691	1.33361e-21	9.28062e-19	-1.36251	1.34403e-16	2.63847e-14	Induced
ENSG00000118242	-0.73141	3.51618e-07	1.18272e-06	-0.784277	8.55732e-09	5.34324e-08	-0.774752	2.1031e-08	1.94126e-07	Induced	MREG
ENSG00000163449	-0.885657	2.92374e-07	1.00103e-06	-0.75928	1.28355e-06	4.90575e-06	-0.832292	2.7804e-07	1.84013e-06	Induced	TMEM169
ENSG00000127824	-1.1241	2.47126e-09	1.28779e-08	-0.814012	9.28267e-07	3.65995e-06	-1.37685	6.90926e-13	3.15742e-11	Induced	TUBA4A
ENSG00000065802	-1.13073	1.05071e-11	9.59959e-11	-0.804793	2.46715e-12	3.95141e-11	-0.528786	2.28857e-12	8.42281e-11	Induced	ASB1
ENSG00000134107	-1.03302	1.57895e-09	8.60329e-09	-0.562677	5.50587e-07	2.28885e-06	-0.974115	8.40571e-10	1.21157e-08	Induced	BHLHE40
ENSG00000088726	-0.943006	2.32975e-08	9.9089e-08	-1.05044	9.14186e-16	4.51193e-14	-1.17991	2.29126e-14	1.81452e-12	Induced	TMEM40
ENSG00000154764	-2.67324	6.41503e-12	6.21751e-11	-1.76888	1.04307e-11	1.36699e-10	-1.75674	7.88503e-16	1.20771e-13	Induced	WNT7A
ENSG00000093167	-0.826794	2.61859e-15	6.7523e-14	-0.93452	3.29834e-11	3.73526e-10	-0.732457	1.94526e-14	1.56723e-12	Induced	LRRFIP2
ENSG00000168032	-1.2367	3.52359e-14	6.47969e-13	-1.87171	4.44782e-18	5.38303e-16	-1.05389	1.3544e-13	7.99897e-12	Induced	ENTPD3
ENSG00000160796	-1.52496	1.57513e-13	2.37989e-12	-1.00301	8.63416e-09	5.38638e-08	-0.621508	1.01157e-06	5.69896e-06	Induced	NBEAL2
ENSG00000114738	-0.767296	8.02885e-15	1.77831e-13	-0.756214	1.68218e-13	3.83184e-12	-0.549871	1.87325e-09	2.33955e-08	Induced	MAPKAPK3
ENSG00000164086	-1.59375	1.50593e-09	8.26667e-09	-1.29429	6.31104e-11	6.61538e-10	-1.70544	8.28055e-14	5.31863e-12	Induced	DUSP7
ENSG00000136068	-1.26563	4.35689e-18	2.91349e-16	-1.15388	1.4582e-18	2.28036e-16	-0.621058	3.05201e-12	1.07967e-10	Induced	FLNB
ENSG00000206538	-2.33879	4.37893e-09	2.1519e-08	-1.02625	2.84082e-05	8.15732e-05	-1.42261	9.51913e-07	5.41984e-06	Induced	VGLL3
ENSG00000144824	-1.49159	1.1479e-20	2.11094e-18	-1.32411	4.06238e-20	1.44975e-17	-1.07801	2.83114e-13	1.47792e-11	Induced	PHLDB2
ENSG00000240303	-1.03265	1.67319e-10	1.13462e-09	-1.57345	1.03994e-12	1.88461e-11	-0.699649	1.93785e-08	1.80877e-07	Induced	ACAD11
ENSG00000073792	-1.06646	1.53123e-20	2.54767e-18	-1.01079	6.0772e-14	1.59891e-12	-0.808908	2.6875e-17	7.06761e-15	Induced	IGF2BP2
ENSG00000188001	-1.98345	6.27004e-06	1.66344e-05	-0.718902	0.000489296	0.00109999	-1.86267	2.74813e-09	3.28222e-08	Induced	TPRG1
ENSG00000109685	-0.870179	3.37211e-14	6.23395e-13	-1.14751	4.15636e-17	3.36327e-15	-0.555545	1.37814e-10	2.54418e-09	Induced	WHSC1
ENSG00000249673	-1.0195	6.9803e-16	2.17454e-14	-0.949439	1.74531e-13	3.95764e-12	-0.753826	7.78183e-13	3.44327e-11	Induced	NOP14-AS1
ENSG00000175920	-0.776972	3.95583e-08	1.60298e-07	-1.06371	5.76204e-11	6.1032e-10	-0.60995	1.14026e-06	6.34198e-06	Induced	DOK7
ENSG00000137440	-3.25129	6.91004e-13	8.7422e-12	-1.06538	4.84231e-07	2.03673e-06	-1.3172	4.94814e-09	5.55291e-08	Induced	FGFBP1
ENSG00000198092	-1.30541	9.57473e-09	4.42076e-08	-1.99957	1.30106e-09	9.91869e-09	-1.73997	1.80804e-10	3.25173e-09	Induced	TMPRSS11F
ENSG00000081041	-2.50704	1.83298e-17	9.81521e-16	-2.52558	2.04786e-12	3.3611e-11	-1.64232	4.24795e-15	4.62562e-13	Induced	CXCL2
ENSG00000138756	-0.767538	8.17895e-13	1.01518e-11	-0.718276	7.78004e-12	1.05848e-10	-1.18296	1.73496e-18	8.77287e-16	Induced	BMP2K
ENSG00000152784	-1.17618	8.04226e-11	5.86938e-10	-0.567775	1.32833e-05	4.08659e-05	-0.543909	9.0559e-05	0.000305029	Induced	PRDM8
ENSG00000138814	-0.537961	1.11953e-08	5.09161e-08	-0.741844	9.37552e-11	9.42836e-10	-0.66249	3.6646e-10	5.98794e-09	Induced	PPP3CA
ENSG00000151012	-0.72476	0.000437546	0.00085098	-1.54632	2.50852e-08	1.40497e-07	-1.26247	1.45984e-08	1.41694e-07	Induced	SLC7A11
ENSG00000170006	-1.03455	9.44567e-18	5.57015e-16	-0.548213	9.12014e-09	5.66417e-08	-1.26094	4.00982e-20	4.5404e-17	Induced	TMEM154
ENSG00000134363	-1.8104	1.94012e-21	5.76919e-19	-1.67876	1.36468e-12	2.37123e-11	-1.18027	2.04179e-07	1.40121e-06	Induced	FST
ENSG00000151422	-0.584566	2.09667e-08	8.99696e-08	-1.07321	4.27212e-12	6.38661e-11	-0.525295	4.68606e-08	3.88314e-07	Induced	FER
ENSG00000120738	-1.43695	6.41476e-07	2.0464e-06	-1.94761	2.16598e-09	1.57011e-08	-0.973797	1.33158e-05	5.65668e-05	Induced	EGR1
ENSG00000164284	-0.798801	6.50187e-09	3.09925e-08	-0.963875	2.77952e-07	1.22967e-06	-0.587488	5.88217e-08	4.71453e-07	Induced	GRPEL2
ENSG00000183876	-2.27608	5.07397e-11	3.88569e-10	-1.17657	8.5256e-08	4.2333e-07	-1.14621	3.76117e-05	0.000141455	Induced	ARSI
ENSG00000145901	-0.696299	9.4326e-14	1.50491e-12	-0.504662	1.9642e-09	1.44111e-08	-0.831649	5.07785e-18	2.02214e-15	Induced	TNIP1
ENSG00000072571	-0.782601	0.00243006	0.00418568	-1.05633	0.00018874	0.000459808	-0.655244	0.00175462	0.00419647	Induced	HMMR
ENSG00000120129	-0.872807	1.71479e-11	1.496e-10	-1.18662	1.94655e-12	3.20997e-11	-1.02798	1.07621e-16	2.23883e-14	Induced	DUSP1
ENSG00000198721	-0.728252	7.94925e-05	0.000174546	-1.56092	6.01298e-10	4.96374e-09	-1.19385	8.98514e-09	9.19493e-08	Induced	ECI2
ENSG00000096696	-0.895441	2.62587e-14	5.0411e-13	-0.78052	7.52572e-17	5.3169e-15	-0.941467	5.88148e-20	5.50754e-17	Induced	DSP
ENSG00000137177	-0.596638	2.42768e-09	1.26696e-08	-0.750075	3.63859e-09	2.48244e-08	-0.57844	3.58776e-08	3.0849e-07	Induced	KIF13A
ENSG00000196230	-0.861871	2.43967e-05	5.87573e-05	-0.598284	8.15029e-05	0.000212865	-0.670842	2.13374e-07	1.45593e-06	Induced	TUBB
ENSG00000272540	-1.09367	0.00126222	0.00228478	-1.5415	0.000107342	0.000273664	-1.63844	3.21595e-05	0.00012294	Induced
ENSG00000153294	-2.11101	4.94749e-19	4.54909e-17	-1.62757	2.14602e-13	4.74854e-12	-1.07588	6.48099e-16	1.0265e-13	Induced	GPR115
ENSG00000135318	-1.77584	3.00847e-18	2.09452e-16	-1.03654	3.51755e-16	1.97408e-14	-0.979632	1.33496e-13	7.93995e-12	Induced	NT5E
ENSG00000120254	-0.848568	2.18808e-16	8.11158e-15	-1.11366	7.97871e-15	2.66942e-13	-0.507101	1.23217e-08	1.22061e-07	Induced	MTHFD1L
ENSG00000131016	-2.30175	2.82065e-13	3.93427e-12	-1.51076	2.2678e-10	2.07789e-09	-0.667213	2.53544e-05	9.99689e-05	Induced	AKAP12
ENSG00000164543	-1.28577	1.22909e-16	4.89395e-15	-1.33501	2.46291e-14	7.2318e-13	-1.15695	1.90509e-16	3.68794e-14	Induced	STK17A
ENSG00000183696	-3.29524	2.738e-21	7.3589e-19	-3.70942	1.86039e-20	7.39799e-18	-2.34171	7.32852e-14	4.84487e-12	Induced	UPP1
ENSG00000146648	-1.2264	2.71972e-15	6.97447e-14	-1.84504	2.46388e-16	1.46548e-14	-0.863414	1.96188e-10	3.4834e-09	Induced	EGFR
ENSG00000234456	-1.0427	1.63197e-11	1.43089e-10	-0.755291	2.32362e-09	1.66874e-08	-0.819314	3.43589e-09	4.0046e-08	Induced	MAGI2-AS3
ENSG00000105974	-1.7241	2.50952e-08	1.06025e-07	-0.9047	1.24187e-08	7.43095e-08	-1.31748	3.67566e-08	3.1484e-07	Induced	CAV1
ENSG00000128604	-0.718886	3.71324e-05	8.65658e-05	-0.886565	7.48352e-10	6.04151e-09	-0.777595	3.97212e-09	4.56609e-08	Induced	IRF5
ENSG00000180190	-0.584894	2.61819e-05	6.2668e-05	-1.13309	9.01727e-09	5.60529e-08	-0.507125	0.000105777	0.000350776	Induced	TDRP
ENSG00000197181	-0.656631	0.000177047	0.00036528	-0.804329	1.4361e-05	4.39266e-05	-0.804571	0.000216849	0.000661511	Induced	PIWIL2
ENSG00000272327	-2.39766	7.2461e-09	3.41903e-08	-2.10029	7.36503e-10	5.95275e-09	-2.17044	1.00624e-10	1.96429e-09	Induced
ENSG00000147526	-1.09945	2.43448e-10	1.59141e-09	-1.82827	3.8342e-15	1.48647e-13	-0.597546	8.10578e-08	6.21443e-07	Induced	TACC1
ENSG00000168575	-0.749607	3.47333e-11	2.77866e-10	-0.982638	5.95389e-14	1.5754e-12	-0.681269	9.11313e-11	1.81455e-09	Induced	SLC20A2
ENSG00000155090	-0.770267	3.92449e-06	1.08332e-05	-0.932958	2.37374e-13	5.15591e-12	-0.588591	2.74541e-09	3.28178e-08	Induced	KLF10
ENSG00000254010	-1.31719	0.000781303	0.00146158	-0.879614	0.00187228	0.00371044	-0.898479	0.00629526	0.0129148	Induced
ENSG00000227184	-1.0467	1.20959e-07	4.49352e-07	-0.67194	2.89441e-06	1.02323e-05	-0.560859	5.38587e-07	3.28096e-06	Induced	EPPK1
ENSG00000178209	-1.82969	1.10905e-13	1.73185e-12	-1.27421	8.69004e-15	2.89193e-13	-0.705677	3.19846e-08	2.79324e-07	Induced	PLEC
ENSG00000236404	-1.716	1.17478e-12	1.40572e-11	-2.27031	6.93151e-13	1.31077e-11	-0.816439	4.31166e-07	2.69609e-06	Induced
ENSG00000136802	-1.25055	1.40702e-15	3.97263e-14	-0.796988	2.25864e-16	1.37155e-14	-0.761754	1.55555e-10	2.83415e-09	Induced	LRRC8A
ENSG00000169583	-2.56713	1.80144e-08	7.82376e-08	-1.51743	4.72697e-07	1.99243e-06	-0.544138	0.00616732	0.0126822	Induced	CLIC3
ENSG00000188229	-1.22595	1.4674e-13	2.22917e-12	-0.884356	4.13218e-13	8.31093e-12	-0.74439	1.77271e-11	4.49236e-10	Induced	TUBB4B
ENSG00000067082	-0.758925	1.06615e-10	7.57525e-10	-1.406	1.63548e-14	5.02486e-13	-0.897156	1.6782e-07	1.17306e-06	Induced	KLF6
ENSG00000242147	-0.560216	0.00252541	0.00433654	-1.12463	1.29027e-06	4.92811e-06	-0.551858	0.000158052	0.000500751	Induced
ENSG00000238266	-3.04797	3.64993e-10	2.29265e-09	-2.01254	5.18728e-11	5.55786e-10	-1.06398	6.95396e-06	3.18516e-05	Induced	LINC00707
ENSG00000148426	-1.26702	2.05057e-20	3.22008e-18	-0.82448	3.36705e-12	5.19541e-11	-0.500517	6.11067e-09	6.60749e-08	Induced	PROSER2
ENSG00000152465	-1.31188	3.3477e-09	1.69704e-08	-0.805115	3.49008e-06	1.21286e-05	-0.600642	0.00014417	0.00046245	Induced	NMT2
ENSG00000231131	-2.27554	1.29625e-07	4.77376e-07	-1.77966	5.49054e-12	7.91504e-11	-1.39919	3.66176e-09	4.24606e-08	Induced
ENSG00000107731	-0.856854	2.83892e-12	3.00581e-11	-0.889556	7.56676e-06	2.45831e-05	-1.67228	1.76238e-18	8.77287e-16	Induced	UNC5B
ENSG00000122861	-1.32972	2.32077e-10	1.52636e-09	-2.32204	1.20814e-15	5.69642e-14	-1.20092	3.26879e-09	3.84801e-08	Induced	PLAU
ENSG00000222047	-1.3747	7.89231e-09	3.70144e-08	-2.12533	3.47969e-11	3.91438e-10	-1.11906	3.24473e-07	2.10447e-06	Induced	C10orf55
ENSG00000156113	-1.22124	3.47474e-08	1.42247e-07	-2.70728	7.25381e-11	7.49507e-10	-0.53564	0.000685646	0.00182656	Induced	KCNMA1
ENSG00000138180	-1.1421	0.00046554	0.000902161	-1.33135	2.06556e-06	7.55941e-06	-1.0674	3.85216e-05	0.000144565	Induced	CEP55
ENSG00000099194	-1.79746	7.03788e-14	1.15992e-12	-0.749086	1.05567e-05	3.3253e-05	-0.612745	5.92159e-09	6.44303e-08	Induced	SCD
ENSG00000256545	-1.50204	1.98823e-08	8.56582e-08	-0.668845	0.00051486	0.00115188	-0.59292	0.000306296	0.000896505	Induced
ENSG00000148841	-0.784837	6.50291e-11	4.84977e-10	-0.610189	0.000513956	0.00115022	-0.594016	2.5544e-08	2.3074e-07	Induced	ITPRIP
ENSG00000174775	-0.671485	7.15617e-09	3.38116e-08	-1.0012	1.16145e-13	2.77939e-12	-0.90703	1.11578e-13	6.73233e-12	Induced	HRAS
ENSG00000026508	-0.505848	2.13285e-05	5.19044e-05	-0.777026	3.56563e-11	3.99247e-10	-1.43039	1.37234e-14	1.2163e-12	Induced	CD44
ENSG00000179431	-1.69619	7.08474e-09	3.34854e-08	-0.926223	3.3595e-08	1.83455e-07	-1.99355	8.75984e-12	2.49173e-10	Induced	FJX1
ENSG00000124942	-1.35947	3.60808e-14	6.5831e-13	-1.46518	5.50997e-09	3.60884e-08	-0.796028	4.0084e-12	1.33022e-10	Induced	AHNAK
ENSG00000162302	-0.767921	5.53361e-10	3.35171e-09	-0.709274	3.02526e-12	4.72035e-11	-0.537059	1.0522e-05	4.58871e-05	Induced	RPS6KA4
ENSG00000131620	-1.95247	3.47414e-14	6.39717e-13	-2.15329	1.2422e-19	3.14345e-17	-0.586165	3.63992e-05	0.000137377	Induced	ANO1
ENSG00000162105	-1.09597	2.32552e-15	6.12082e-14	-1.01284	3.07066e-09	2.13901e-08	-0.729516	3.38585e-11	7.82619e-10	Induced	SHANK2
ENSG00000166025	-1.35952	2.17236e-12	2.38686e-11	-1.29834	3.46932e-17	2.89137e-15	-0.744182	3.40401e-12	1.17438e-10	Induced	AMOTL1
ENSG00000149557	-0.661209	1.24109e-07	4.59726e-07	-0.566219	0.000995109	0.00209056	-2.40282	7.87096e-17	1.71451e-14	Induced	FEZ1
ENSG00000166105	-2.19973	2.03667e-11	1.74153e-10	-2.01418	3.45711e-11	3.89604e-10	-1.55361	2.53312e-10	4.33407e-09	Induced	GLB1L3
ENSG00000082805	-0.632463	1.38507e-11	1.23147e-10	-1.72863	1.23221e-20	5.35934e-18	-0.788139	3.98941e-14	2.84626e-12	Induced	ERC1
ENSG00000197905	-1.66796	4.99554e-09	2.42754e-08	-3.24853	2.82545e-12	4.46364e-11	-0.968808	8.24426e-06	3.69838e-05	Induced	TEAD4
ENSG00000197614	-1.55669	8.82661e-05	0.00019236	-2.21732	3.54768e-07	1.5363e-06	-1.46377	0.000139009	0.000447565	Induced	MFAP5
ENSG00000079337	-1.62286	8.53859e-21	1.68078e-18	-1.09922	2.7351e-16	1.60621e-14	-0.854047	2.52185e-13	1.3264e-11	Induced	RAPGEF3
ENSG00000211584	-0.888704	6.46773e-10	3.858e-09	-0.590087	8.06097e-08	4.02701e-07	-0.553831	2.22876e-07	1.5146e-06	Induced	SLC48A1
ENSG00000205420	-1.93773	9.61421e-12	8.86919e-11	-1.74554	3.00099e-18	3.877e-16	-2.33116	2.31367e-14	1.82192e-12	Induced	KRT6A
ENSG00000186081	-1.49642	6.70617e-09	3.19011e-08	-1.41276	8.71855e-08	4.31372e-07	-2.07027	2.5099e-17	6.72751e-15	Induced	KRT5
ENSG00000166881	-0.557263	0.000417568	0.000814164	-1.27833	3.82099e-09	2.59544e-08	-0.766356	4.07592e-06	1.97394e-05	Induced	TMEM194A
ENSG00000139318	-0.774191	2.53719e-06	7.26189e-06	-0.751444	1.28111e-06	4.8985e-06	-0.844995	7.09047e-08	5.52414e-07	Induced	DUSP6
ENSG00000057704	-0.674472	6.52441e-09	3.10788e-08	-0.721298	6.11428e-12	8.65125e-11	-1.23136	1.52244e-14	1.30986e-12	Induced	TMCC3
ENSG00000111145	-1.26567	1.87808e-12	2.10658e-11	-1.09613	2.92739e-12	4.59858e-11	-1.05385	1.87624e-12	7.10626e-11	Induced	ELK3
ENSG00000171310	-0.709251	0.000342298	0.000675223	-0.571019	0.00423202	0.00784199	-0.906753	2.72758e-05	0.00010661	Induced	CHST11
ENSG00000158023	-1.0223	1.02892e-08	4.71946e-08	-1.38931	7.10185e-11	7.3599e-10	-1.03678	5.59067e-09	6.15504e-08	Induced	WDR66
ENSG00000051825	-0.782501	6.2627e-10	3.7485e-09	-0.714556	4.27333e-10	3.63991e-09	-0.905662	1.77659e-12	6.82233e-11	Induced	MPHOSPH9
ENSG00000139496	-0.754313	1.07392e-12	1.30062e-11	-0.812425	4.13801e-11	4.5564e-10	-0.729262	5.24176e-16	8.69757e-14	Induced	NUPL1
ENSG00000139668	-0.672037	1.76429e-08	7.68413e-08	-0.642822	2.3533e-08	1.3255e-07	-0.750135	3.75517e-11	8.52436e-10	Induced	WDFY2
ENSG00000136114	-0.594379	0.00987543	0.0153508	-0.79461	0.00783752	0.013747	-1.14471	3.09859e-05	0.00011914	Induced	THSD1
ENSG00000178695	-2.3995	1.78996e-12	2.01259e-11	-1.80352	3.26137e-11	3.69941e-10	-2.10713	1.07178e-13	6.55194e-12	Induced	KCTD12
ENSG00000183087	-1.64209	1.56388e-11	1.37898e-10	-1.07336	5.06958e-10	4.24862e-09	-0.866592	1.83345e-08	1.72784e-07	Induced	GAS6
ENSG00000165799	-1.52288	8.4297e-06	2.18092e-05	-2.93803	4.24884e-08	2.2588e-07	-3.13447	7.92677e-09	8.25118e-08	Induced	RNASE7
ENSG00000100462	-0.650235	4.18379e-14	7.47732e-13	-0.600998	1.32963e-10	1.2896e-09	-0.510995	5.04728e-12	1.60982e-10	Induced	PRMT5
ENSG00000129474	-1.55308	2.65871e-15	6.83054e-14	-0.815604	2.03498e-05	6.03511e-05	-1.02246	9.80568e-14	6.15637e-12	Induced	AJUBA
ENSG00000092330	-1.00124	3.12125e-17	1.52527e-15	-0.817573	1.85005e-12	3.06901e-11	-0.672939	4.42082e-07	2.75693e-06	Induced	TINF2
ENSG00000092295	-2.07089	2.37604e-10	1.55977e-09	-0.725996	0.000638332	0.00139932	-2.62684	2.7327e-11	6.49972e-10	Induced	TGM1
ENSG00000126822	-1.15567	9.99287e-11	7.1328e-10	-1.12544	3.9129e-18	4.81944e-16	-1.28301	4.2379e-19	2.95339e-16	Induced	PLEKHG3
ENSG00000072110	-1.40227	1.08241e-12	1.3075e-11	-1.54212	1.13547e-19	2.9963e-17	-1.07545	3.86968e-16	6.52216e-14	Induced	ACTN1
ENSG00000006432	-1.14412	1.69871e-16	6.39091e-15	-0.773272	1.09693e-12	1.96994e-11	-0.636984	6.32145e-11	1.34311e-09	Induced	MAP3K9
ENSG00000259153	-1.62957	1.98121e-19	2.06637e-17	-0.844231	4.24397e-13	8.51117e-12	-1.05459	5.76955e-16	9.3507e-14	Induced
ENSG00000119681	-1.64619	1.40587e-10	9.7173e-10	-0.97666	1.48173e-05	4.51533e-05	-0.657761	8.5552e-06	3.81942e-05	Induced	LTBP2
ENSG00000119698	-1.24719	2.19224e-14	4.31727e-13	-1.80043	3.44213e-16	1.9523e-14	-1.8057	6.2361e-15	6.07823e-13	Induced	PPP4R4
ENSG00000126214	-0.733669	1.58554e-12	1.83439e-11	-0.822949	5.61662e-15	2.02518e-13	-0.604148	8.29093e-11	1.66752e-09	Induced	KLC1
ENSG00000198826	-0.732802	1.28838e-05	3.24205e-05	-1.12978	3.75749e-10	3.25027e-09	-0.559881	6.8515e-06	3.14236e-05	Induced	ARHGAP11A
ENSG00000137802	-0.77432	2.52801e-09	1.3154e-08	-1.06879	1.05366e-16	7.15356e-15	-0.917762	4.36819e-15	4.71967e-13	Induced	MAPKBP1
ENSG00000128881	-0.713358	2.60448e-09	1.35116e-08	-1.20239	1.64992e-13	3.77071e-12	-0.912107	6.86365e-10	1.02233e-08	Induced	TTBK2
ENSG00000197535	-1.16236	5.21625e-11	3.97721e-10	-1.42429	5.89585e-17	4.43559e-15	-1.11839	3.79835e-15	4.30418e-13	Induced	MYO5A
ENSG00000157483	-1.10418	5.99718e-15	1.37179e-13	-0.936102	2.65339e-17	2.32264e-15	-0.658018	1.76582e-13	9.76665e-12	Induced	MYO1E
ENSG00000066933	-0.72088	4.67495e-11	3.62179e-10	-0.99671	9.03852e-13	1.65961e-11	-0.600762	3.58579e-09	4.1649e-08	Induced	MYO9A
ENSG00000169594	-1.60598	1.45896e-15	4.10271e-14	-1.73639	1.50757e-18	2.29859e-16	-1.47546	1.27478e-16	2.53827e-14	Induced	BNC1
ENSG00000005001	-1.07031	2.35221e-11	1.9709e-10	-0.909819	1.34101e-09	1.02067e-08	-1.08006	3.02798e-11	7.05752e-10	Induced	PRSS22
ENSG00000059122	-0.9013	4.54631e-13	6.0456e-12	-0.66224	2.51283e-06	9.00916e-06	-0.793657	1.32683e-12	5.32948e-11	Induced	FLYWCH1
ENSG00000170537	-1.30269	2.59028e-12	2.78475e-11	-0.5713	1.42555e-05	4.36349e-05	-1.39749	3.2241e-12	1.12344e-10	Induced	TMC7
ENSG00000103404	-0.512024	2.10026e-07	7.40682e-07	-0.644339	2.94066e-12	4.61421e-11	-0.663314	5.22274e-10	8.11534e-09	Induced	USP31
ENSG00000140945	-0.851204	6.03632e-06	1.60754e-05	-1.00164	1.03216e-07	5.02999e-07	-1.11481	4.65897e-07	2.88864e-06	Induced	CDH13
ENSG00000140961	-0.894726	5.5856e-08	2.20708e-07	-0.896183	1.12322e-10	1.11109e-09	-0.772872	8.75961e-09	8.99053e-08	Induced	OSGIN1
ENSG00000167693	-0.965126	8.43175e-15	1.86165e-13	-0.59534	4.96731e-12	7.26973e-11	-0.896131	5.57117e-14	3.80642e-12	Induced	NXN
ENSG00000108515	-0.695445	2.1328e-05	5.19044e-05	-0.895995	2.00597e-07	9.15078e-07	-0.574832	0.000135366	0.000436644	Induced	ENO3
ENSG00000187838	-0.912544	1.56305e-10	1.06718e-09	-0.655912	6.81918e-09	4.35964e-08	-0.757377	2.01729e-09	2.49929e-08	Induced	TMEM256-PLSCR3
ENSG00000141140	-1.25307	1.03223e-14	2.21605e-13	-0.813895	1.92126e-10	1.78983e-09	-0.826146	3.72765e-12	1.25498e-10	Induced	MYO19
ENSG00000161326	-0.885866	5.28764e-14	9.16875e-13	-0.608416	3.01896e-09	2.10616e-08	-0.516543	8.39947e-08	6.42546e-07	Induced	DUSP14
ENSG00000186847	-2.53208	3.83991e-07	1.28113e-06	-2.96643	1.46261e-09	1.10513e-08	-3.39859	6.1159e-09	6.60802e-08	Induced	KRT14
ENSG00000186832	-2.13543	7.80643e-09	3.66293e-08	-1.98255	9.86674e-09	6.0549e-08	-2.2098	3.5306e-08	3.04692e-07	Induced	KRT16
ENSG00000128422	-1.99569	1.2713e-13	1.9568e-12	-1.2461	2.32616e-11	2.75536e-10	-2.55073	2.52748e-19	1.95712e-16	Induced	KRT17
ENSG00000177469	-1.7375	1.30757e-06	3.93595e-06	-2.18082	1.53553e-11	1.90308e-10	-1.24481	1.15032e-08	1.14523e-07	Induced	PTRF
ENSG00000005884	-2.46709	7.8051e-13	9.72229e-12	-1.11144	1.25284e-13	2.96043e-12	-1.25185	3.60767e-12	1.22756e-10	Induced	ITGA3
ENSG00000178607	-1.56245	8.23937e-12	7.75966e-11	-1.26008	1.13668e-06	4.40798e-06	-1.14234	5.53271e-11	1.20492e-09	Induced	ERN1
ENSG00000069188	-1.44074	1.8349e-09	9.85494e-09	-0.898697	1.37999e-07	6.52624e-07	-0.866855	0.000413508	0.00116363	Induced	SDK2
ENSG00000132470	-1.81447	2.86178e-10	1.83638e-09	-1.15303	5.3047e-15	1.94292e-13	-1.1884	1.09976e-16	2.25418e-14	Induced	ITGB4
ENSG00000092929	-2.2224	1.68874e-14	3.4156e-13	-1.27576	2.77962e-15	1.13119e-13	-0.712697	9.75571e-06	4.28943e-05	Induced	UNC13D
ENSG00000132481	-0.701177	2.8041e-06	7.96871e-06	-0.707697	1.53421e-06	5.77266e-06	-0.727654	1.71174e-06	9.12361e-06	Induced	TRIM47
ENSG00000070731	-1.09647	3.85928e-09	1.92909e-08	-1.36935	8.64224e-20	2.50589e-17	-1.2207	7.45985e-18	2.66603e-15	Induced	ST6GALNAC2
ENSG00000184557	-2.62121	5.63021e-18	3.59305e-16	-1.43719	7.17726e-14	1.83114e-12	-1.71729	3.39891e-12	1.17438e-10	Induced	SOCS3
ENSG00000176014	-2.32393	6.23238e-12	6.07418e-11	-1.99561	2.20668e-18	3.16625e-16	-1.37587	9.51421e-10	1.34356e-08	Induced	TUBB6
ENSG00000141458	-0.66771	5.21356e-14	9.07406e-13	-1.25773	2.30532e-17	2.13903e-15	-0.523738	1.00824e-12	4.25843e-11	Induced	NPC1
ENSG00000053747	-1.42353	2.93138e-12	3.09302e-11	-0.622442	4.41301e-12	6.57398e-11	-0.503787	4.13796e-11	9.28741e-10	Induced	LAMA3
ENSG00000134762	-1.55856	1.557e-11	1.37465e-10	-2.18252	9.89735e-19	1.6399e-16	-1.75632	8.41352e-18	2.93169e-15	Induced	DSC3
ENSG00000134755	-0.664104	5.08634e-05	0.000115419	-0.859836	2.4136e-09	1.72446e-08	-1.85031	1.70045e-13	9.5568e-12	Induced	DSC2
ENSG00000171791	-2.05377	8.0667e-07	2.52894e-06	-1.14952	2.21538e-06	8.06319e-06	-0.773128	0.000789022	0.00206446	Induced	BCL2
ENSG00000206075	-1.5731	9.70676e-11	6.96262e-10	-0.624096	2.47676e-14	7.24192e-13	-0.973907	4.06694e-17	9.94474e-15	Induced	SERPINB5
ENSG00000197632	-2.64405	2.44159e-21	6.69091e-19	-1.31417	5.16064e-14	1.3866e-12	-1.8546	2.8547e-15	3.52113e-13	Induced	SERPINB2
ENSG00000153885	-0.790513	1.35153e-07	4.95023e-07	-0.767079	5.76175e-06	1.91801e-05	-1.27794	1.59647e-11	4.09791e-10	Induced	KCTD15
ENSG00000267473	-1.62122	6.49121e-06	1.7156e-05	-0.81032	0.0017105	0.00342148	-0.863479	0.000947851	0.00242184	Induced
ENSG00000117877	-0.885055	6.94881e-06	1.82463e-05	-0.943854	2.47206e-06	8.88358e-06	-1.09316	5.01935e-08	4.11286e-07	Induced	CD3EAP
ENSG00000104852	-0.538563	8.2608e-05	0.000180847	-0.599336	1.17822e-08	7.07442e-08	-0.556692	1.53818e-09	2.00366e-08	Induced	SNRNP70
ENSG00000167754	-1.66484	7.73037e-09	3.63048e-08	-2.84143	3.0439e-11	3.46686e-10	-1.09758	1.34011e-06	7.32776e-06	Induced	KLK5
ENSG00000268895	-1.82913	4.02421e-06	1.10836e-05	-1.38776	6.64898e-05	0.000177043	-0.594282	0.00770352	0.0154026	Induced	A1BG-AS1
ENSG00000101384	-1.3107	1.79597e-15	4.88336e-14	-1.50294	5.20687e-11	5.57027e-10	-1.64806	3.16988e-18	1.38842e-15	Induced	JAG1
ENSG00000178726	-1.60046	1.30024e-17	7.26677e-16	-2.77441	3.11523e-21	1.73431e-18	-2.73537	4.23484e-20	4.5404e-17	Induced	THBD
ENSG00000100994	-0.702038	4.29978e-15	1.03789e-13	-1.09396	5.63359e-16	2.92569e-14	-0.813103	6.82756e-12	2.02376e-10	Induced	PYGB
ENSG00000088325	-1.10615	7.2116e-06	1.88854e-05	-1.25022	5.67998e-10	4.7112e-09	-0.616521	1.97896e-05	8.04867e-05	Induced	TPX2
ENSG00000124143	-0.815292	5.45016e-07	1.76691e-06	-0.813041	8.00718e-07	3.20057e-06	-0.864081	1.7047e-07	1.1892e-06	Induced	ARHGAP40
ENSG00000025772	-0.860642	8.48601e-13	1.04956e-11	-0.893194	4.66345e-12	6.88183e-11	-0.729237	9.47092e-12	2.66678e-10	Induced	TOMM34
ENSG00000243509	-1.91631	1.50583e-10	1.03215e-09	-0.628402	1.03961e-06	4.06213e-06	-1.9287	4.03694e-11	9.11942e-10	Induced	TNFRSF6B
ENSG00000183963	-1.48206	8.44033e-13	1.04576e-11	-1.56623	2.99616e-15	1.19829e-13	-1.71013	5.78768e-17	1.36727e-14	Induced	SMTN
ENSG00000241878	-0.512347	1.50842e-06	4.48928e-06	-0.69643	7.77722e-05	0.000204002	-0.720577	2.4584e-15	3.08695e-13	Induced	PISD
ENSG00000100097	-1.55741	6.04602e-07	1.94162e-06	-1.20985	1.09006e-08	6.60493e-08	-1.23566	4.19243e-07	2.62389e-06	Induced	LGALS1
ENSG00000100139	-0.782085	2.35576e-13	3.34934e-12	-1.57091	9.38632e-14	2.31219e-12	-0.659204	1.26169e-08	1.24719e-07	Induced	MICALL1
ENSG00000197182	-1.2151	0.000158684	0.000330812	-1.06423	1.79524e-06	6.65586e-06	-1.0937	0.000134702	0.000435105	Induced
ENSG00000196924	-2.0663	1.97086e-11	1.69506e-10	-1.01887	6.62357e-11	6.91056e-10	-1.15972	5.11118e-12	1.62277e-10	Induced	FLNA
ENSG00000127423	-1.21848	2.50296e-08	1.0578e-07	-1.14743	3.52943e-08	1.9166e-07	-0.705957	1.23443e-05	5.28748e-05	Induced	AUNIP
ENSG00000178035	-0.946329	5.04548e-18	3.26697e-16	-0.51946	1.43466e-10	1.37802e-09	-0.707065	1.50401e-14	1.30986e-12	Induced	IMPDH2
ENSG00000137331	-1.30684	2.53523e-12	2.73398e-11	-0.987396	1.6048e-07	7.46513e-07	-0.967904	4.46055e-10	7.05688e-09	Induced	IER3
ENSG00000137193	-1.73197	3.08603e-15	7.76572e-14	-1.95075	2.74055e-12	4.3443e-11	-1.42967	2.07747e-11	5.14312e-10	Induced	PIM1
ENSG00000104635	-1.15101	3.81083e-14	6.91691e-13	-2.51517	6.35504e-20	2.01022e-17	-0.730265	8.83636e-12	2.50837e-10	Induced	SLC39A14
ENSG00000179241	-0.50461	0.00159681	0.00283679	-1.96586	7.19399e-11	7.43878e-10	-0.864423	4.25996e-06	2.0538e-05	Induced	LDLRAD3
ENSG00000168003	-0.509166	5.05708e-05	0.000114886	-0.763094	0.000269318	0.000637694	-0.810074	2.16588e-11	5.30544e-10	Induced	SLC3A2
ENSG00000255717	-1.20783	2.52229e-09	1.31291e-08	-1.71863	4.3508e-11	4.77182e-10	-0.50978	0.00126039	0.00312361	Induced	SNHG1
ENSG00000146670	-0.653197	0.00070292	0.00132399	-0.834658	2.88469e-06	1.02005e-05	-0.74954	1.76984e-05	7.26811e-05	Induced	CDCA5
ENSG00000175592	-2.27044	1.92114e-15	5.20346e-14	-1.77594	1.37335e-12	2.38332e-11	-1.386	4.3628e-10	6.9172e-09	Induced	FOSL1
ENSG00000111206	-0.872385	0.000182853	0.000376204	-0.823634	4.27301e-06	1.45586e-05	-0.990127	8.96726e-07	5.1498e-06	Induced	FOXM1
ENSG00000170423	-0.739084	0.00752994	0.0119413	-0.713931	0.00991242	0.0169658	-0.753328	0.00395722	0.00859926	Induced	KRT78
ENSG00000165914	-1.03877	9.6051e-06	2.46738e-05	-2.272	1.7005e-10	1.60566e-09	-1.75193	4.41942e-09	5.01203e-08	Induced	TTC7B
ENSG00000179593	-1.27703	8.3449e-08	3.19005e-07	-0.78942	4.54844e-06	1.54065e-05	-1.57594	4.30485e-11	9.63097e-10	Induced	ALOX15B
ENSG00000126368	-0.877151	1.05703e-08	4.83569e-08	-1.27843	1.02694e-12	1.86348e-11	-1.24616	1.7764e-06	9.43937e-06	Induced	NR1D1
ENSG00000131747	-0.598119	0.00972132	0.0151281	-0.751989	7.75852e-05	0.00020355	-0.874192	1.67612e-06	8.94402e-06	Induced	TOP2A
ENSG00000087074	-1.42388	2.11756e-11	1.79909e-10	-1.68991	7.05489e-08	3.57184e-07	-0.775943	8.67461e-10	1.2439e-08	Induced	PPP1R15A
ENSG00000163032	-0.961895	0.00770957	0.0122026	-0.637991	0.0249529	0.0391229	-1.41831	2.30839e-06	1.19385e-05	Induced	VSNL1
ENSG00000072195	-1.02316	0.000601075	0.00114596	-1.68107	5.67347e-06	1.8936e-05	-0.740163	0.00555613	0.0115757	Induced	SPEG
ENSG00000075711	-0.835712	2.25481e-13	3.23213e-12	-0.843743	3.34432e-14	9.49923e-13	-0.666655	6.35614e-13	2.95306e-11	Induced	DLG1
ENSG00000113070	-1.7061	4.59602e-18	3.0299e-16	-2.23749	1.48234e-15	6.809e-14	-2.23681	5.81713e-14	3.93588e-12	Induced	HBEGF
ENSG00000164684	-0.670191	0.00867581	0.0136132	-0.563577	0.00243706	0.00472475	-1.02811	0.000312909	0.000913175	Induced	ZNF704
ENSG00000175764	-1.1931	6.02559e-09	2.89096e-08	-1.01774	3.67924e-09	2.50649e-08	-0.599015	5.58428e-05	0.000200138	Induced	TTLL11
ENSG00000118971	-1.27782	6.91027e-09	3.27605e-08	-1.31697	2.59362e-10	2.3425e-09	-1.21217	1.80632e-09	2.2743e-08	Induced	CCND2
ENSG00000258376	-0.863554	0.00376	0.00626861	-1.49288	5.97674e-09	3.87444e-08	-1.0535	4.94709e-06	2.34134e-05	Induced
ENSG00000140416	-2.35474	5.70002e-19	5.16952e-17	-1.28262	1.74368e-12	2.91689e-11	-1.03891	1.26973e-11	3.39032e-10	Induced	TPM1
ENSG00000127564	-0.56421	0.00579013	0.0093704	-0.790028	0.000297679	0.000699729	-0.885162	0.000167651	0.000527954	Induced	PKMYT1
ENSG00000168502	-1.97179	1.0648e-09	6.08655e-09	-1.96153	4.97317e-09	3.28828e-08	-0.779597	9.12441e-06	4.0489e-05	Induced	SOGA2
ENSG00000183760	-0.893244	1.21008e-06	3.67176e-06	-1.32786	1.95738e-07	8.95186e-07	-0.986193	3.38011e-07	2.17708e-06	Induced
ENSG00000101187	-1.18921	1.80849e-09	9.72132e-09	-0.768464	8.15333e-08	4.07169e-07	-0.521089	0.000166634	0.000525106	Induced	SLCO4A1

## Sheet: Supplementary Table S8
Supplementary Table S8. Differential expression results for the MHC II genes (shown in Figure 5C) by progression status in PML datasets.
Beane et al. Discovery
HGNC Symbol	t	log Fold-Change	p-value
HLA-DQB1	1.71134	1.11358	0.097369
HLA-DRB1	3.22637	1.16584	0.00303176
HLA-DRB5	0.928738	0.503109	0.360458
HLA-DRA	3.37755	1.14244	0.00204533
HLA-DPA1	3.12439	1.11644	0.0039394
HLA-DMB	2.88668	1.00856	0.00716281
CD74	3.02784	0.97607	0.00503329
HLA-DMA	3.19856	0.878681	0.00325716
Beane et al. Validation
HGNC Symbol	t	log Fold-Change	p-value
HLA-DQB1	2.60474	1.74821	0.0169068
HLA-DRB1	2.13614	1.17053	0.0451477
HLA-DRB5	1.05163	1.24106	0.305443
HLA-DRA	1.68454	0.75844	0.107539
HLA-DPA1	1.68686	0.754703	0.107086
HLA-DMB	1.66406	0.685366	0.11161
CD74	1.89939	0.682246	0.0719557
HLA-DMA	1.93852	0.631372	0.0667281
Merrick et al.
HGNC Symbol	t	log Fold-Change	p-value
HLA-DQB1	1.77874	0.532637	0.0814782
HLA-DRB1	1.35493	0.484385	0.181647
HLA-DRB5	1.65094	0.422837	0.105139
HLA-DRA	3.15509	0.770617	0.00274015
HLA-DPA1	2.74345	0.853196	0.00846652
HLA-DMB	2.75164	0.480658	0.00828591
CD74	2.80768	0.575176	0.00714122
