# Supplementary material for: Convergence of YAP/TAZ, TEAD and TP63 activity is associated with bronchial premalignant severity and progression
Source: J Exp Clin Cancer Res. 2023 May 8;42:116. doi: 10.1186/s13046-023-02674-5 (PMC10165825; doi:10.1186/s13046-023-02674-5)
Supplement: Supplementary file 2 — Additional file 2: Supplementary Figure 1. TP63 isoform expression levels in TCGA-LUSC and in bronchial PML biopsy data related to Figure 1. Supplementary Figure 2. ChIP-seq analysis of YAP/TEAD/TP63 chromatin binding profiles related to Figure 2. Supplementary Figure 3. Transcriptomic analysis of TEAD-TP63 direct regulated target genes related to Figure 3. Supplementary Figure 4. Transcriptomic analysis of TEAD-TP63 direct regulated target genes in human bronchial PML data and lung scRNA-seq data related to Figure 4. Supplementary Figure 5. Analysis of CIITA in human bronchial PML data and lung scRNAseq data related to Figure 5. [file 13046_2023_2674_MOESM2_ESM.zip]

Archive with 5 entries (5 files):
- Supp1.pdf
- Supp2.pdf
- Suppl3.pdf
- Suppl4.pdf
- Suppl5.pdf
